# Supplementary material for: Sources of convergence in indigenous languages: Lexical variation in Yucatec Maya
Source: PLoS One. 2022 May 19;17(5):e0268448. doi: 10.1371/journal.pone.0268448 (PMC9119476; doi:10.1371/journal.pone.0268448)
Supplement: S3 File — (RMD) [file pone.0268448.s003.Rmd]

---
title: "Sources of convergence in indigenous languages: Lexical variation in Yucatec Maya"
subtitle: "Supplementary Material 3: Data processing"
author: "Barbara Blaha Pfeiler, Stavros Skopeteas"
date: "March 18, 2022"
output:
  pdf_document:
    highlight: tango
    toc: true
    toc_depth: 2
    number_sections: true
    df_print: kable
  html_document: default
---

# Global

```{r include=FALSE}  
knitr::opts_chunk$set(message=FALSE,warning=FALSE,attr.source='.numberLines') 
```

## Libraries
io
```{r, attr.source='.numberLines'}
  library(readxl)
  library(writexl)
```

data processing
```{r}
  library(reshape2)
  library(varhandle)
  library(dplyr)
```

graphs
```{r}
  library(ggplot2)
  library(ggmap)
  library(pdp)
```

geography
```{r}
  library(gmt)
  library(sp)
  library(geosphere)
```

statistics
```{r}
  library(MASS)
  library(cluster)
  library(psych)
  library(scales)
  library(regclass)
  library(lme4)
  library(mgcv)
  library(itsadug)
```

## Global settings

Setting active directory
```{r}
setwd(dirname(rstudioapi::getActiveDocumentContext()$path))
```
Global graph settings
```{r}
theme_set(theme_bw())
```
Setting the seed to a fixed value in order to control jitter values
```{r}
myseed = 2000 
```

# Map functions

## General

### Default settings
```{r}
jitter <- position_jitter(width = 0.05, height = 0.05)
colors = c("white","black","grey60","white","black","grey60","white","black","grey60")
shapes = c(21,21,21,24,24,24,22,22,22)
gglegend = theme(
    legend.position = c(0.002, 0.002),
    legend.justification = c("left", "bottom"),
    legend.box.just = "right",
    legend.box.background = element_rect(color="grey", size=.5)
  )
```

### Geographical data
The .rds files are downloaded at [1] and saved in a directory "data" under the root directory.
```{r}
  gadm.MEX <- readRDS("data/gadm36_MEX_1_sf.rds")
  gadm.BLZ <- readRDS("data/gadm36_BLZ_1_sf.rds")
  gadm <- rbind(gadm.MEX,gadm.BLZ)
```

## Map of Yucatán

basic map, geographical data 
```{r}
  yuc.map.bare <- ggplot(data = gadm) + 
                  geom_sf(fill = "grey99",color = "grey20",size = 0.3) +
                  coord_sf(xlim = c(-91, -86.7), ylim = c(18.1, 21.8), expand = T)+
                  scale_x_continuous(labels = abs,
                                     breaks = seq(-180,180,by=1),
                                     minor_breaks = seq(-180,0,by=.1))+
                  scale_y_continuous(labels = abs,
                                     breaks = seq(0, 100, by=1),
                                     minor_breaks = seq(0,100,by=0.2))+
                  labs(x="Longitude (°W)",y="Latitude (°N)")
```

Labeled maps:

- labels for states
- labels for reported dialectal areas
- labels for city names

```{r}
coord <- read_excel("S2_data.xlsx", sheet = "maplabels")
  states <- droplevels(subset(coord,class=="states"))
  states2 <- droplevels(subset(coord,class=="states2"))
  areas <- droplevels(subset(coord,class=="areas"))
  cities <- droplevels(subset(coord,class=="cities" & type == "text"))
  cities2 <- droplevels(subset(coord,class=="cities2" & type == "text"))
  cities.sgm <- droplevels(subset(coord,class=="cities" & type == "segment"))
  cities.sgm2 <- droplevels(subset(coord,class=="cities2" & type == "segment"))
yuc.map.states <-  yuc.map.bare+
    annotate("text",x=states$x,y=states$y, label = states$label,size=3)
yuc.map.areas <-  yuc.map.states+
    annotate("text",x=areas$x,y=areas$y, label = areas$label,size=3)
yuc.map.cities <-  yuc.map.states+
    annotate("text",x=cities$x,y=cities$y, label = cities$label,size=3)+
    annotate("segment",x=cities.sgm$x,y=cities.sgm$y, 
             xend=cities.sgm$xend, yend=cities.sgm$yend,size=.05)
```

## Categorical features
 
The "plot.map" function visualizes categorical features (e.g., variants) on the map of Yucatán.
```{r}
plot.map <-   function(data.subset,feature)
  {
    data.subset <- droplevels(subset(data.subset,Concept_ID == feature))
    data.subset <- droplevels(subset(data.subset,Variant != "N.V."))
    Variant.freq <- data.frame(xtabs(~Variant,data.subset))
    Variant.freq <- Variant.freq[order(-Variant.freq$Freq),]
    Variant.freq$labels <- paste0(Variant.freq$Variant," (n=", Variant.freq$Freq,")")
    Variant.sum <- sum(Variant.freq$Freq)
    colnames(Variant.freq)[2] <- "Variant.freq"
    data.subset <- merge(data.subset,Variant.freq,by="Variant",all.y = T)
    data.subset$Variant <- factor(data.subset$Variant,
                                  levels=factor(Variant.freq$Variant))
    title <- concepts[concepts$Concept_ID == feature, ]$Label
    set.seed(myseed)  
    geo.plot <<- yuc.map.areas+
      geom_point(data = data.subset, 
                 aes(x = Longitude, y = Latitude, fill=Variant,shape=Variant),
                 size=3,
                 alpha=.7,
                 position=jitter)+
      scale_fill_manual(values=colors, labels=Variant.freq$labels)+
      scale_shape_manual(values=shapes, labels=Variant.freq$labels)+
      labs(fill = element_blank(),shape = element_blank())+
      gglegend+
      ggtitle(label=title)+
      theme(plot.title = element_text(size = 11))
    png(paste0("figs/map_",feature,".png"),width =3000, height=3000, res=600)
      print(geo.plot)
    dev.off()
}  
```

## Gradient features
The "plot.map.gradient" function visualizes gradient features (e.g., frequencies of variants) on the map of Yucatán.
```{r}
plot.map.gradient <- function(data,legend,midpoint)
  { 
      caption <- substitute(data)
      plot.gradient <<- yuc.map.areas + 
                        geom_point(data = data, 
                                    aes(x = Longitude, y = Latitude,fill=Variant.p),
                                    size=3,
                                    shape=21,
                                    alpha=.9,
                                    colour="black",
                                    position=jitter)+
                        scale_fill_gradient2(low="white",
                                    midpoint=midpoint,
                                    high="black",
                                    mid="grey99",
                                    guide = guide_colourbar(direction = "horizontal",
                                                          frame.colour="black",
                                                          barwidth = 4, 
                                                          barheight = 1),
                                                          breaks=c(0,midpoint,1),
                                                          name=legend)+
                        gglegend
    png(paste0("figs/mapgr_",caption,".png", sep=""),width =3000, height=3000, res=600)
      print(plot.gradient)
    dev.off()
  }

```

## MDS values to RGB colours
The "plot.mds" function visualizes mds dimensions in RGB colors on the map of Yucatán.

```{r}
plot.mds <- function(mds,type,map) {
  name <- substitute(mds)
  set.seed(myseed)
  if(type == "location"){
    mds.ggplot <<- map+
      geom_point(data = mds, aes(x = as.numeric(Longitude), 
                                 y = as.numeric(Latitude), 
                                 size=log2(as.numeric(Size)),
                                 fill=I(rgb)),shape=21,alpha=.8,position=jitter)+
      theme(axis.title=element_text(size=12))+
      guides(size = "none",fill="none")+
      scale_size(range = c(1,7))
      }
  else{
    mds.ggplot <<- map+
      geom_point(data = mds, aes(x = as.numeric(Longitude), 
                                 y = as.numeric(Latitude),
                                 fill=I(rgb)),size=3,shape=21,alpha=.8,position=jitter)+
      theme(axis.title=element_text(size=12))+
      guides(size = 'none',fill='none')
      }
  png(paste0("figs/mds_",name,".png"),width =3000, height=3000, res=600)
   print(mds.ggplot)
  dev.off()
}

```

## Features coded on a single RGB color dimension
The "plot.mds.dim" function visualizes data coded in one of the RGB color dimensions on the map of Yucatán.
```{r}
plot.mds.dim <- function(fit,variable,color,label,caption){
  set.seed(myseed)
  plot.dim <<- yuc.map.bare +
              geom_point(data = fit, aes(x = Longitude, y = Latitude, fill=I(variable)),
                 size=3,shape=21,alpha=.9,position=jitter)+
              theme(legend.position = "none")
  png(paste0("figs/mds_",caption,".png"),width =2000, height=2000, res=600)
    print(plot.dim)
  dev.off()
}
```

## GAM coefficients of space
The "plot.gam" function plots the GAM coefficients to the map of Yucatán.

```{r}
plot.gam <- function(model) {
    caption = substitute(model)
    png(paste0("figs/gam_",caption,".png", sep=""),width =3000, height=3000, res=500)
        vis.gam(model,plot.type="contour", color="terrain",too.far=0.15, 
                            view=c("Longitude","Latitude"),
                            main="",cex.axis=0.9, cex.lab=1.0)
        text(-89.6,21.2, label = "Metropolitan",cex=1)
        text(-90.2,19.95, labels = "Camino\nReal", xpd=TRUE,cex=1)
        text(-88,21.2, labels = "Northeast", xpd=TRUE,cex=1)
        text(-88.7,20.8, labels = "Agave fields", xpd=TRUE,cex=1)
        text(-89.8,19.2, labels = "Los Chenes", xpd=TRUE,cex=1)
        text(-89.1,20, labels = "Center", xpd=TRUE,cex=1)
        text(-88.3,18.5, labels = "Belize", xpd=TRUE,cex=1)
    dev.off()
}
```

# Data processing functions

## Matrix of dummy coded variants
The "feature2dummy" function converts a variable with a set of values to a dummy-coded matrix.

```{r}
feature2dummy <- function(data.set,feature.set) {
    feature.dta <- data.frame(Speaker_ID = levels(factor(data.set$Speaker_ID)))
    rownames(feature.dta) <- feature.dta$Speaker_ID 
    for(i in 1:length(feature.set)) {
      feature.subset <- data.set[data.set$Concept_ID == feature.set[i],]
      rownames(feature.subset) <- feature.subset$Speaker_ID 
      if (length(levels(factor(feature.subset$Variant))) > 1) {
        feature.dummy <- to.dummy(feature.subset$Variant, feature.set[i])
        feature.dummy.2 <- cbind(rownames(feature.subset),feature.dummy)
        feature.dta <- cbind(feature.dta,
                             feature.dummy.2[match(feature.dta$Speaker_ID,
                                                   rownames(feature.subset)),
                                                   colnames(feature.dummy)])
      }
      feature.dta[is.na(feature.dta)] <- 0   
    }
    feature.dta <- subset(feature.dta,select=-c(Speaker_ID))
    dummy.matrix <<- feature.dta
}

```

## Reducing dimensions of a distance matrix with MDS
The "dist2mds" function:

- applies MDS (3-dimensional) to a distance matrix,
- rescales the mds dimensions to a [0,1] scale,
- plots the three mds dimensions to the RGB color dimensions,
- reports the r-square by comparing the input distances with the output (mds) distances; see [2].
```{r}
dist2mds <- function(dm,coordinates){
              caption <- substitute(dm)
              mds.all <- cmdscale(as.dist(dm),eig=TRUE, k=3,x.ret = T)
              mds <- data.frame(mds.all$points)
              dist.output <- dist(mds.all$points, diag=TRUE, upper=TRUE)
              r <- cor(c(as.dist(dm)), c(dist.output))
              rsquared <<- r * r 
              mds$d1 <- scales::rescale(mds$X1,to=c(0,1))
                dist.output.1 <- dist(mds$X1, diag=TRUE, upper=TRUE)
                r1 <- cor(c(as.dist(dm)), c(dist.output.1))
                rsquared1 <<- r1 * r1 
              mds$d2 <- scales::rescale(mds$X2,to=c(0,1))
                dist.output.2 <- dist(mds$X2, diag=TRUE, upper=TRUE)
                r2 <- cor(c(as.dist(dm)), c(dist.output.2))
                rsquared2 <<- r2 * r2
              mds$d3 <- scales::rescale(mds$X3,to=c(0,1))
                dist.output.3 <- dist(mds$X3, diag=TRUE, upper=TRUE)
                r3 <- cor(c(as.dist(dm)), c(dist.output.3))
                rsquared3 <<- r3 * r3
              mds$rgb <- rgb(r = mds$d1,g = mds$d2,b = 1-mds$d3)
              mds$Longitude <- coordinates[match(rownames(mds),
                                            rownames(coordinates)),"Longitude"]
              mds$Latitude <- coordinates[match(rownames(mds),
                                            rownames(coordinates)),"Latitude"]
              mds$Location <- coordinates[match(rownames(mds),
                                            rownames(coordinates)),"Location"]
              mds$Size <- coordinates[match(rownames(mds),
                                            rownames(coordinates)),"Pop.size"]
              mds <<- mds
}
```

## Logistic regression
Examining the relation between Variants in the data (dependent variable)
and mds-dimensions (independent variable) in logistic regressions, output in an excel table

```{r}
mds2regression <-   function(fit,data){
    title <- substitute(fit)
    mds.corr.table <- data.frame(variable = character(),
                                 d1.b = numeric(),d1.z = numeric(),d1.p = numeric(),
                                 d2.b = numeric(),d2.z = numeric(),d2.p = numeric(),
                                 d3.b = numeric(),d3.z = numeric(),d3.p = numeric())
    data.fit <- cbind(data,fit)
    for (i in 1:(ncol(data)))
    {
      variable <- colnames(data.fit)[i]
      fit.frame <- data.frame(xtabs(~data.fit[,i],data.fit))
      min.obs = 1
      if((fit.frame[1,]$Freq > min.obs)&(fit.frame[2,]$Freq > min.obs))
        {
          variable.glm <- summary(glm(as.factor(data.fit[,i])~
                                    d1+d2+d3,family="binomial",
                                    data.fit))
            d1.b <- round(variable.glm$coef[2],digits=3)
            d2.b <- round(variable.glm$coef[3],digits=3)
            d3.b <- round(variable.glm$coef[4],digits=3)
            d1.z <- round(variable.glm$coef[10],digits=3)
            d2.z <- round(variable.glm$coef[11],digits=3)
            d3.z <- round(variable.glm$coef[12],digits=3)
            d1.p <- round(variable.glm$coef[14],digits=3)
            d2.p <- round(variable.glm$coef[15],digits=3)
            d3.p <- round(variable.glm$coef[16],digits=3)
            mds.corr.table.row <- data.frame(variable, d1.b,d1.z,d1.p, 
                                             d2.b,d2.z,d2.p,
                                             d3.b,d3.z,d3.p)
      mds.corr.table <- rbind(mds.corr.table,mds.corr.table.row)
      }
    }
    write_xlsx(mds.corr.table, paste0("mds_logregr_",title,".xlsx"))
  }
```


# Data
The data used in this study are available in the excel file "S2.data.xlsx". Information about the contents of sheets and columns is found in the excel sheet "notes".
```{r}
  info <- read_excel("S2_data.xlsx", sheet = "notes")[1:3]
```

## Demographic data (general)
In order to create the demographic maps, you will need to download the excel sheets with population statistics from the Mexican States of Yucatán (Campeche, CAM, Yucatán, YUC, Quintana Roo, QR) [3]. 

The analyses use the following information, see [4]: 

- POBTOT: total population (of the location at issue)
- P3YM_HLI: persons (3-130 years old) speaking an indigenous language

Procedure: 

- bind the data from all states in a single dataframe
- drop lines without longitude or without information about the indigenous speakers
- convert to GPS data
- calculate proportion of population speaking indigenous languages out of population total per location.

```{r}
YUC.ddta.2 <- rbind(data.frame(read_excel("data/ITER_04XLS10 CAM.xls")),
                  data.frame(read_excel("data/ITER_31XLS10 YUC.xls")),
                  data.frame(read_excel("data/ITER_23XLS10 QR.xls")))  
YUC.ddta <- subset(YUC.ddta.2,select=c("NOM_MUN","NOM_LOC", 
                              "LONGITUD", "LATITUD","POBTOT","P3YM_HLI"))
YUC.ddta <- droplevels(subset(YUC.ddta,(LONGITUD != "")&(P3YM_HLI != "*")))
YUC.ddta$LONGITUD.GPS <- as.numeric(char2dms(paste0(substr(YUC.ddta$LONGITUD, 1, 3),
                              "d", substr(YUC.ddta$LONGITUD, 4, 5),"\'", 
                              chs = substr(YUC.ddta$LONGITUD, 6, 7),"\"W")))
YUC.ddta$LATITUD.GPS <- as.numeric(char2dms(paste0(substr(YUC.ddta$LATITUD, 1, 2),
                              "d",substr(YUC.ddta$LATITUD, 3, 4),"\'", 
                              chs = substr(YUC.ddta$LATITUD, 5, 6),"\"N")))
YUC.ddta$POBTOT.NUM <- as.numeric(YUC.ddta$POBTOT)
YUC.ddta$P3YM_HLI.NUM <- as.numeric(YUC.ddta$P3YM_HLI)
YUC.ddta$PROP.MAYA <- YUC.ddta$P3YM_HLI.NUM/YUC.ddta$POBTOT.NUM
YUC.ddta <- droplevels(subset(YUC.ddta, is.na(POBTOT.NUM) == F))
```

```{r,results='hide'}
demog.ggplot <- yuc.map.bare+
  theme(panel.background = element_blank(),
        panel.border = element_rect(colour = "grey60", fill=NA, size=0.5))+
  geom_point(data = YUC.ddta, 
             aes(x = LONGITUD.GPS, 
                 y = LATITUD.GPS, 
                 fill=100*PROP.MAYA, 
                 size=log(POBTOT.NUM)),
             shape=21,
             color="grey30",
             alpha=1)+
  scale_fill_gradient2('% speakers of indig. lgs',
                       low = "white", 
                       high = "blue", 
                       mid="lightblue",
                       na.value = "grey50", 
                       midpoint=50,
                       guide = guide_legend(
                         direction = "horizontal",
                         title.position = "top",
                         label.position = "bottom",
                         label.hjust = 0.5,
                         label.vjust = 0))+
  scale_size(range = c(.1,3))+
  guides(size = 'none')+
  theme(axis.title=element_text(size=12))+
  theme(plot.title=element_text(size=20))+
  annotate("text",x=states2$x,y=states2$y, label = states2$label,size=5)+
  annotate("text",x=cities2$x,y=cities2$y, label = cities2$label,size=3.5)+
  annotate("segment",x=cities.sgm2$x,y=cities.sgm2$y, 
             xend=cities.sgm2$xend, yend=cities.sgm2$yend,size=.6)+
  theme(
    legend.position = c(0.002, 0.002),
    legend.justification = c("left", "bottom"),
    legend.box.just = "right",
    legend.box.background = element_rect(color="grey", size=.5)
    )

png(paste0("figs/yuc.population.png"),width =3000, height=3000, res=600)
  demog.ggplot
  dev.off()
```


Population statistics

The data analysed below are extracted from the table "05_01B_ESTATAL.xls",  
downloaded at [5]. 

- aggregated per age groups, starting with 10 years old, age groups of 5 years
- calculating percentages of bilingual and monolingual indigenous speakers out of the total speakers with language specification (excluding speakers that are unspecified for this feature) 
- creating a plot with percentages of bilingual and monolingual indigenous speakers.

```{r,results='hide'}
yuc.pop.states <- data.frame(read_excel("data/yuc.age.xlsx"))
  yuc.pop <- aggregate(. ~ age, yuc.pop.states[2:8], FUN=sum)
  yuc.pop$birth <- 2010 - as.numeric(as.character(substr(yuc.pop$age,1,2)))
  yuc.pop$total <- yuc.pop$Indlang + yuc.pop$Spanish
  yuc.pop$p.bilingual <- 100*yuc.pop$Indlang.Spanish / yuc.pop$total
  yuc.pop$p.monolingual <- 100*yuc.pop$Indlang.NoSpanish / yuc.pop$total
yuc.age <- yuc.pop[,c("birth","p.bilingual","p.monolingual")]
  yuc.age.m <- melt(yuc.age,id=c("birth"))

age.plot <- ggplot(yuc.age.m, 
                    aes(x=birth, y=value,group=variable,colour=variable)) +
                    ylim(0,100)+
                    xlim(1925,2000)+
                    stat_smooth(span = 0.2,se=F,aes(y=value),size=1) + 
                    scale_colour_manual(name="indigenous speakers",
                      values=c("black","grey"),labels=c("bilingual","monolingual"))+
                    labs(x="year of birth",y="% out of population total")+
                    theme(axis.text.x=element_text(angle=90, hjust=1, vjust=.5))+
                    theme(axis.title.x=element_text(size=13))+
                    theme_bw()+
                    theme(legend.position="top")
png(paste0("figs/yuc.age.png"),width =3000, height=3000, res=700)
  age.plot
  dev.off()
  
```

```{r, fig.width=15, fig.height=5,fig.fullwidth=T,fig.cap="Proportions of indigenous speakers out of population total in the Yucatecan Peninsula (left panel), monolingual/bilingual speakers and year of birth (right panel)"}
  grid.arrange(demog.ggplot,age.plot, ncol = 2)
```

## Speakers and Locations (in the sample)

Dataframe speakers containing information about the speaker sample, with the following variables:
```{r}
droplevels(subset(info,Sheet=="speakers"))
```
Importing "speakers", aggregating by location
```{r}
  speakers <- read_excel("S2_data.xlsx", sheet = "speakers",
                       col_types = c("text","text","numeric","text"))
  head(speakers)
  speaker.location <- data.frame(xtabs(~Location,speakers))
  speaker.location <- speaker.location[order(speaker.location$Freq),]
```

The dataframe "locations" contains a list of locations, with geographic and demographic information.

```{r}
droplevels(subset(info,Sheet=="locations"))
```
Importing locations, caluclating the proportion of indigenous population out of population total.
```{r}
  locations <- read_excel("S2_data.xlsx", sheet = "locations",
                col_types = c("text","text","numeric","numeric","numeric","numeric"))
  locations$Ind.prop <- 100*locations$Ind.size/locations$Pop.size
  locations$Pop.size.log <- log2(as.numeric(locations$Pop.size/1000))
  head(locations)
```
Testing distributions
```{r, fig.width=15, fig.height=5,fig.fullwidth=T,fig.cap="Density of population sizes (left panel) and of logarithmized population sizes (right panel) of the sample locations"}

size.density <- ggplot(locations, aes(x = Pop.size)) + 
                                  xlab("population size") +
                                  geom_density()
size.log.density <- ggplot(locations, aes(x = log2(Pop.size))) + 
                                  xlab("logarithmized population size") +
                                  geom_density()
  grid.arrange(size.density,size.log.density, ncol = 2)
```

```{r, results='hide'}
png(paste0("figs/size.density.png"),width =1600, height=800, res=300)
  print(size.density)
  dev.off()
png(paste0("figs/size.log.density.png"),width =1600, height=800, res=300)
  print(size.log.density)
  dev.off()

```
Population size and indigenous proportions
```{r}
print(corr.test(locations$Pop.size.log,locations$Ind.prop),short=FALSE)
```
Speakers and Locations
```{r}
  locations <- merge(locations,speaker.location,by="Location",all.y = T)
  rownames(locations) <- locations$Location
  speaker.dta <- merge(speakers,locations, by ="Location",all.x=T)
    rownames(speaker.dta) <- speaker.dta$Speaker_ID
  
  speakers.summaries <- c("n speakers","in n locations",
              "birthyear range","birthyear average","birthyear median",
              "n women","n men") 
  result <- c(nrow(speakers),length(unique(speakers$Location)),
              paste(min(speakers$Birthyear),"-",max(speakers$Birthyear)),
                    round(mean(speakers$Birthyear),1),median(speakers$Birthyear),
                    nrow(speakers[speakers$Gender == "F",]),
                    nrow(speakers[speakers$Gender == "M",])) 
  data.frame(speakers.summaries, result)
```
Population size and indigenous proportions
```{r}
print(corr.test(speaker.dta$Birthyear,speaker.dta$Ind.prop),short=FALSE)
print(corr.test(speaker.dta$Birthyear,speaker.dta$Pop.size.log),short=FALSE)
```

## Linguistic data

Variants: list of elicited variants per concept, classified for language of origin
```{r}
  droplevels(subset(info,Sheet=="variants"))
```

```{r}
  variants <- data.frame(read_excel("S2_data.xlsx", sheet = "variants",
                                      col_types = c("text","text","text")))
  head(variants)
```

Importing "forms", containing the elicited tokens per speaker/concept
```{r}
  droplevels(subset(info,Sheet=="forms"))
```

Creating a unique key for tokens occurring as responses to a specific Concept.
```{r}
  forms <- data.frame(read_excel("S2_data.xlsx", sheet = "forms",
                        col_types = c("text","text","text")))
    forms$Variant_ID <- paste0(forms$Concept_ID,forms$Variant)
    variants$Variant_ID <- paste0(variants$Concept_ID,variants$Variant)
  head(forms)
```
Adding basic biographical/demographic data to the "forms" dataframe. 

```{r}
    forms$Language <- variants[match(forms$Variant_ID, variants$Variant_ID),"Language"]
    speaker.dta2 <- subset(speaker.dta,select = c("Speaker_ID","Birthyear",
                                          "Location","Latitude","Longitude",
                                          "Pop.size.log","Ind.prop"))
    forms <- merge(forms,speaker.dta2,by="Speaker_ID")
```

Concepts: list of concepts and the corresponding prompts in the questionnaire
```{r}
  droplevels(subset(info,Sheet=="concepts"))
```
Importing the data frame "concepts" from the excel table and creating labels (to be used for plots of features)
```{r}
  concepts <- data.frame(read_excel("S2_data.xlsx", sheet = "concepts"))
  head(concepts)
    concepts$Label <- paste0("Concept: ",
                             paste(concepts$Concept,"Prompt: ",sep="\n"),
                             concepts$Prompt," '",
                             concepts$English,"'")

```

Data summary
```{r}
  data.summaries <- c("n variants","n forms","n concepts") 
  result <- c(nrow(variants),nrow(forms),nrow(concepts))
  data.frame(data.summaries, result)
```

# Predictions

Calculating distances between places: Dij is the distance between center i and center j
- creating a matrix with the logarithmized distances between locations
- removing the upper triangle and the diagonal of the matrix (to exclude duplicates and self distances)
- reducing the distances with multidimensional scaling

```{r}
  Dij <- log2(distm(locations[,c("Longitude","Latitude")]))
    rownames(Dij) <- locations$Location
    colnames(Dij) <- locations$Location
    Dij[upper.tri(Dij,diag=T)] <- NA
    Dij.dist <- as.dist(scales::rescale(Dij,to=c(.001,.999)))
  dist2mds(Dij.dist,locations); pred.by.distance <- mds
    print(paste0("R-squared, all dimensions: ",round(rsquared,digits=2)))
```

Population sizes

- creating a vector with logarithmized population sizes (in thousands)
- calculating population size products
- rescaling population size products to a (0,1) interval
- centering population size products around 1 
- since the input to mds is a "distance" matrix, the factors of the gravity model must be reversed: ratio of distances to population sizes
- reducing dimensions of variation of the matrix with multidimensional scaling

```{r,results='hide'}
    Pop.vector <- locations$Pop.size.log
    PiPj <- Pop.vector %o% Pop.vector
    rownames(PiPj) <- locations$Location
    colnames(PiPj) <- locations$Location
    
    PiPj.scaled <- rescale(PiPj,to=c(.001,.999))
    PiPj.centered <- PiPj.scaled-mean(PiPj.scaled)+1
    PiPj.dist <- as.dist(PiPj.centered)      
    gravity.dm <- Dij.dist/PiPj.dist

    dist2mds(gravity.dm,locations); pred.by.gravity <- mds
```

```{r}
    print(paste0("R-squared, all dimensions: ",round(rsquared,digits=2)))
```

```{r,results='hide'}
    plot.mds(pred.by.distance,"location",yuc.map.cities); mds.distance <- mds.ggplot
    plot.mds(pred.by.gravity,"location",yuc.map.cities); mds.gravity <- mds.ggplot
```

```{r, fig.width=15, fig.height=5,fig.fullwidth=T,fig.cap="Predictions, wave model (left panel), gravity model (right panel)"}
  grid.arrange(mds.distance,mds.gravity, ncol = 2)
```

# Spatial diffusion

## Descriptives

- creating a unique list of features occurring in the "form" data frame.
- removing non-valid values
- creating subsets with the variants of Mayan and Spanish origin
- calculating a speaker/cells matrix
```{r}
  features <- unique(forms$Concept_ID)
  valid.dta <- droplevels(subset(forms,Variant != "N.V."))
  maya.dta <- droplevels(subset(valid.dta,Language == "Maya"))
  spanish.dta <- droplevels(subset(valid.dta,Language == "Spanish"))
  speakers.xtabs <- data.frame(xtabs(~Speaker_ID,forms))
```

Data summary
```{r}
indig.summaries <- c("n features",
                     "n speakers",
                     "n tokens",
                     "n valid",
                     "n non-valid",
                     "% valid out of n tokens",
                     "n Mayan",
                     "% Mayan out of n valid",
                     "n Spanish",
                     "% Spanish out of n valid") 
indig.results <- c(length(features),
                      nrow(speakers.xtabs),
                      nrow(forms),
                      nrow(valid.dta),
                      nrow(forms)-nrow(valid.dta),
                      round((nrow(valid.dta)*100/nrow(forms)),digits=0),
                      nrow(maya.dta),
                      round((nrow(maya.dta)*100/nrow(valid.dta)),digits=0),
                      nrow(spanish.dta),
                      round((nrow(spanish.dta)*100/nrow(valid.dta)),digits=0))
data.frame(summaries = indig.summaries, results = as.character(indig.results))
```

## Plot features

```{r}
  for(i in 1:length(features)){
    plot.map(forms,as.character(unique(forms$Concept_ID)[i]))}
```

## Indigenous Variants

### Lexical distances between speakers
Dummy coding of variants
```{r,results='hide'}
  feature2dummy(maya.dta,features)
  data <- dummy.matrix
  lex.dist <- daisy(data, metric = "gower",
                          type = list(asymm = c(1:(length(data)))))
```

Reliability (Cronbach's alpha)
```{r}
data.num <- data %>% mutate_all(funs(type.convert(as.factor(.))))
summary(psych::alpha(data.num,check.keys=TRUE))
```

```{r}
  dist2mds(lex.dist,speaker.dta); lex.mds <- mds
  print(paste0("R-squared, all dimensions: ",round(rsquared,digits=2),"; ",
              "dimension 1: ",round(rsquared1,digits=2),"; ",
              "dimension 2: ",round(rsquared2,digits=2),"; ",
              "dimension 3: ",round(rsquared3,digits=2)))
```

```{r,results='hide'}
  plot.mds(lex.mds,"speaker",yuc.map.areas); plot.lex.mds.speaker <- mds.ggplot
```
aggregated per location
```{r,results='hide'}
  lex.mds.2 <- subset(lex.mds,select=c("Location",
                                       "d1","d2","d3",
                                       "Longitude","Latitude",
                                       "Size"))
  lex.mds.aggr <- aggregate(x = lex.mds.2[,2:7], 
                            by = list(lex.mds.2$Location), FUN = mean)
    rownames(lex.mds.aggr) <- lex.mds.aggr$Group.1
    lex.mds.aggr$rgb <- rgb(r = lex.mds.aggr$d1,
                            g = lex.mds.aggr$d2, 
                            b = 1-lex.mds.aggr$d3)
    plot.mds(lex.mds.aggr,"location",yuc.map.cities); plot.lex.mds.location <- mds.ggplot

```

```{r, fig.width=15, fig.height=5,fig.fullwidth=T,fig.cap="Estimates of multidimensional scaling mapped onto RGB colours, per speaker (left panel) and per location (right panel)"}
grid.arrange(plot.lex.mds.speaker,plot.lex.mds.location,ncol = 2)
```


```{r,results='hide'}
    plot.mds.dim(lex.mds,rgb(r = mds$d1,g = 0,b = 0),
                 "red","red by dim 1 (mds)","mds.lex.d1")
    plot.mds.d1 <- plot.dim
    plot.mds.dim(lex.mds,rgb(r = 0,g = mds$d2,b = 0),
                 "green3","green by dim 2 (mds)","mds.lex.d2")
    plot.mds.d2 <- plot.dim
    plot.mds.dim(lex.mds,rgb(r = 0,g = 0,b = 1-mds$d3),
                 "blue3","blue by inverse dim 3 (mds)","mds.lex.d3")
    plot.mds.d3 <- plot.dim
    mds2regression(lex.mds,data)
```

```{r, fig.width=15, fig.height=5,fig.fullwidth=T,fig.cap="MDS dimensions"}
grid.arrange(plot.mds.d1,plot.mds.d2,plot.mds.d3,ncol = 3)
```

### Linear model on similarity

Distance in dialect and distance in space

- create a matrix of linguistic distances
- remove self-distances 
- remove duplicates
```{r}
  lex.dist.0 <- melt(as.matrix(lex.dist), varnames = c("sp1", "sp2"))
  lex.dist.1 <- droplevels(subset(lex.dist.0,sp1 != sp2))
  p <- t(apply(lex.dist.1[,c(1,2)],1,FUN=sort))
  p <- paste(p[,1],p[,2],sep="|")
  rmv <- which(duplicated(p))
  sim.dta <- lex.dist.1[-c(rmv),] 
  sim.dta$similarity <- 1-sim.dta$value

```

Geographical distance

- calculating kilometric distances between speakers out of coordinates
- setting distance of speakers in the same location to 1km
- logarithmizing distances
- rescaling to (0,1)

```{r}
sim.dta$sp1.Longitude <- speaker.dta[match(sim.dta$sp1,
                                      speaker.dta$Speaker_ID),"Longitude"]
sim.dta$sp1.Latitude <- speaker.dta[match(sim.dta$sp1,
                                      speaker.dta$Speaker_ID),"Latitude"]
sim.dta$sp2.Longitude <- speaker.dta[match(sim.dta$sp2,
                                      speaker.dta$Speaker_ID),"Longitude"]
sim.dta$sp2.Latitude <- speaker.dta[match(sim.dta$sp2,
                                      speaker.dta$Speaker_ID),"Latitude"]
sim.dta$Distance.km <- geodist(sim.dta$sp2.Latitude,
                                      sim.dta$sp2.Longitude,
                                      sim.dta$sp1.Latitude,
                                      sim.dta$sp1.Longitude,units="km")
sim.dta[sim.dta$Distance.km < 1, ]$Distance.km <- 1
```


```{r}
sim.dist.lm <- lm(sim.dta$value ~ Distance.km,data=sim.dta)
sim.logdist.lm <- lm(sim.dta$value ~ log2(Distance.km),data=sim.dta)
  summary(sim.dist.lm)
  summary(sim.logdist.lm)
  AIC(sim.dist.lm)    
  AIC(sim.logdist.lm)    
```

```{r, fig.width=10, fig.height=5,fig.fullwidth=F,fig.cap="Dissimilarity and geographical distance (logarithmic curve)"}

sim.dta$Distance <- scales::rescale(log2(sim.dta$Distance.km),to=c(0,1))
    
#test distribution
jitter3 <- position_jitter(width = 0.01, height = 0.01)

distance.plot <- ggplot(sim.dta, aes(x = Distance.km, y = value)) + 
          geom_point(size=0.01,colour="grey50",position=jitter3)+
          xlab("Distance (km)")+ylab("Dissimilarity")+
          stat_smooth(method = lm, formula = y ~ log2(x), size = 1,colour="black")
distance.plot
```

```{r, results='hide'}
png(paste0("figs/distance.plot.png"),width =1600, height=800, res=300)
  print(distance.plot)
dev.off()

```


Population size 

- logarithmized products of the population size of speakers' pair locations
- rescaling to (0,1)
```{r}
sim.dta$sp1.Size <- speaker.dta[match(sim.dta$sp1,
                                  speaker.dta$Speaker_ID),"Pop.size.log"]
sim.dta$sp2.Size <- speaker.dta[match(sim.dta$sp2,
                                  speaker.dta$Speaker_ID),"Pop.size.log"]
sim.dta$Size.products <- sim.dta$sp1.Size * sim.dta$sp2.Size
sim.dta$Size <- scales::rescale(sim.dta$Size.products,to=c(0,1))
```

%Indigenous population

```{r}
sim.dta$sp1.Indig <- speaker.dta[match(sim.dta$sp1,
                                  speaker.dta$Speaker_ID),"Ind.prop"]
sim.dta$sp2.Indig <- speaker.dta[match(sim.dta$sp2, 
                                  speaker.dta$Speaker_ID),"Ind.prop"]
sim.dta$Indig <- scales::rescale(sim.dta$sp1.Indig * sim.dta$sp2.Indig,to=c(0,1))
```

Time

```{r}
sim.dta$sp1.Time <- speaker.dta[match(sim.dta$sp1,
                                  speaker.dta$Speaker_ID),"Birthyear"]
sim.dta$sp2.Time <- speaker.dta[match(sim.dta$sp2,
                                  speaker.dta$Speaker_ID),"Birthyear"]
sim.dta$Time <- scales::rescale(sim.dta$sp1.Time * 
                                  sim.dta$sp2.Time,to=c(0,1))

```


Correlations between fixed effects
```{r}
data.frame(cor_matrix(sim.dta[,c("Distance","Indig","Size","Time")]))

```


*Linear model on dissimilarity*

- Converting dissimilarity values to similarities
- Testing the linear model

```{r}

sim.lm.0 <- lm(sim.dta$value ~ 1,data=sim.dta)
    data.frame(summary(sim.lm.0)$coef)
```


Model expansion with:

- forwards update
- model comparison with analysis of variance
- model selection based on difference between AIC values
```{r}
sim.lm.D <- update(sim.lm.0, . ~ . +Distance)
    anova(sim.lm.0,sim.lm.D)
    round(AIC(sim.lm.0)-AIC(sim.lm.D),digits=1)
sim.lm.DT <- update(sim.lm.D, . ~ . +Time)
    anova(sim.lm.D,sim.lm.DT)
    round(AIC(sim.lm.D)-AIC(sim.lm.DT),digits=1)
sim.lm.DTP <- update(sim.lm.DT, . ~ . +Size)
    anova(sim.lm.DT,sim.lm.DTP)
    round(AIC(sim.lm.DT)-AIC(sim.lm.DTP),digits=1)
sim.lm.DTPI <- update(sim.lm.DTP, . ~ . +Indig)
    anova(sim.lm.DTP,sim.lm.DTPI)
    round(AIC(sim.lm.DTP)-AIC(sim.lm.DTPI),digits=1)
```

Coefficients of the winner model
```{r}
nrow(sim.dta)
data.frame(round(summary(sim.lm.DTPI)$coefficients,digits=3))
```

### Variants with wide geographical distribution

```{r,results='hide'}
  maya.dta$Variant <- as.factor(maya.dta$Variant)
  maya.dta$Concept_ID <- as.factor(maya.dta$Concept_ID)
  variant.sums <- data.frame(maya.dta %>%
                            group_by(Concept_ID)%>%
                            dplyr::count(Variant))
  concept.sums <- data.frame(valid.dta %>%
                            dplyr::count(Concept_ID))
  variant.sums$concept.sum <- concept.sums[match(variant.sums$Concept_ID,
                                    concept.sums$Concept_ID),"n"]
  variant.sums$Variant.p <- variant.sums$n/variant.sums$concept.sum
  DI.density <- ggplot(variant.sums, aes(x = Variant.p)) + 
                                  xlab("Distribution index") +
                                  geom_density()
```
```{r}
  mean(variant.sums$Variant.p)
  sd(variant.sums$Variant.p)
```
```{r, fig.width=15, fig.height=5,fig.fullwidth=T,fig.cap="Density of the distribution indices of indigenous variants"}
print(DI.density)
```

```{r,results='hide'}
png(paste0("figs/DI.density.png"),width =1600, height=800, res=300)
  print(DI.density)
  dev.off()
```

```{r, results='hide'}
  maya.dta$Variant.p <- 
                  variant.sums[match(paste0(maya.dta$Concept_ID,maya.dta$Variant),
                  paste0(variant.sums$Concept_ID,variant.sums$Variant)),"Variant.p"]

  diffusion.aggr <- aggregate(x = maya.dta$Variant.p, 
                            by = list(maya.dta$Speaker_ID,
                                        maya.dta$Longitude,
                                        maya.dta$Latitude,
                                        maya.dta$Location,
                                        maya.dta$Birthyear,
                                        maya.dta$Pop.size.log),
                            FUN = mean)
  colnames(diffusion.aggr) <- c("Speaker","Longitude","Latitude","Location",
                                "Birthyear","Pop.size.log","Variant.p")
    plot.map.gradient(diffusion.aggr,"distr. index",.6)
    plot.gradient.indig <- plot.gradient
```

```{r, fig.width=15, fig.height=5,fig.fullwidth=T,fig.cap="Occurrence of Spanish words"}
plot.gradient.indig
```

Rescaling: beta regression requires values in (0,1)
```{r}
  maya.dta$Variant.p <- scales::rescale(maya.dta$Variant.p,to=c(.001,0.999))
  maya.dta$Pop.size <- scales::rescale(maya.dta$Pop.size.log,to=c(0.001,0.999))
  maya.dta$Time <- scales::rescale(maya.dta$Birthyear,to=c(0.001,0.999))
  maya.dta$Concept <- as.factor(maya.dta$Concept_ID)
  maya.dta$Ind.prop <- scales::rescale(maya.dta$Ind.prop,to=c(0.001,0.999))
  nrow(maya.dta)
```

Correlation matrix
```{r}
  data.frame(cor_matrix(maya.dta[,c("Pop.size","Ind.prop","Time")]))
```

*Generalized Additive Mixed-Effects Model*

- calculating a gam with the smooth terms (Concept and Space)
- stepwise forwards update with model comparison
```{r,results='hide'}
  gam.indigenous.0 = gam(Variant.p ~ s(Concept, bs="re")+
                            s(Longitude, Latitude, bs="tp",k=15),
                            data=maya.dta,method="ML", family="betar")
  gam.indigenous.T <- update(gam.indigenous.0, . ~ . +Time)
    cm.ind.0.T <- compareML(gam.indigenous.0,gam.indigenous.T,suggest.report = T)$table
  gam.indigenous.TP <- update(gam.indigenous.T, . ~ . +Pop.size)
    cm.ind.T.TP <- compareML(gam.indigenous.T,gam.indigenous.TP,suggest.report = T)$table
  gam.indigenous.TI <- update(gam.indigenous.T, . ~ . +Ind.prop)
    cm.ind.T.TI <- compareML(gam.indigenous.T,gam.indigenous.TI,suggest.report = T)$table
```
```{r}
cm.ind.0.T
cm.ind.T.TP
cm.ind.T.TI
```
Coefficients of the winner model
```{r}
  gam.indigenous <- gam.indigenous.T
    summary(gam.indigenous)
```

Creating plot of the smooth term of Space
```{r, results = 'hide'}
        plot.gam(gam.indigenous)    
```


## Spanish Variants

- coding languages as 0 (Maya) and 1 (Spanish)
```{r,results='hide'}
  valid.dta$Variant.p <- as.numeric(as.factor(valid.dta$Language))-1
```

- reliability (Cronbach's alpha)
```{r}
valid.lang.2 <- dcast(subset(valid.dta,select = c(Speaker_ID, Concept_ID, Language)),
                        Speaker_ID ~ Concept_ID)
valid.lang <- valid.lang.2[,c(2:ncol(valid.lang.2))]
valid.lang <- valid.lang %>% 
                  mutate_all(funs(type.convert(as.integer(as.factor(.))-1)),
                             na.rm = T, as.is = FALSE)
valid.lang <- valid.lang %>% 
                  mutate_all(funs(type.convert(as.logical(as.integer(as.factor(.))-1))),
                             na.rm = T, as.is = FALSE)
#summary(psych::alpha(valid.lang, na.rm=T))
  #Likely variables with missing values are  C034 C020 C021 C011 C008 C029 
valid.subset <- subset(valid.lang,select=-c(C008, C011, C020, C021, C029, C034))
  summary(psych::alpha(valid.subset, na.rm=T))
```

- calculating the proportions of Spanish per speaker by aggregation
- rescaling fixed factors to a (0,1) interval 

```{r,results='hide'}

  valid.dta$Pop.size <- scales::rescale(valid.dta$Pop.size.log,to=c(.001,.999))
  valid.dta$Time <- scales::rescale(valid.dta$Birthyear,to=c(.001,.999))
  valid.dta$Ind.prop <- scales::rescale(valid.dta$Ind.prop,to=c(.001,.999))
  valid.dta$Concept <- as.factor(valid.dta$Concept_ID)
  valid.dta$Language <- as.factor(valid.dta$Language)
  valid.dta.aggr <- aggregate(x = valid.dta[,c("Speaker_ID","Latitude",
                                              "Longitude","Variant.p")], 
                                              by = list(valid.dta$Speaker_ID,
                                                        valid.dta$Longitude,
                                                        valid.dta$Latitude), FUN = mean)
  plot.map.gradient(valid.dta.aggr,"%Spanish",0)
  plot.gradient.spanish <- plot.gradient
```
```{r, fig.width=15, fig.height=5,fig.fullwidth=T,fig.cap="Occurrence of Spanish words"}
plot.gradient.spanish
```

Correlation matrix
```{r}
  data.frame(cor_matrix(valid.dta[,c("Pop.size","Ind.prop","Time")]))
```

*Generalized Additive Mixed-Effects Model*

- calculating a gam with the smooth terms (Concept and Space)
- stepwise forwards update with model comparison

```{r,results='hide'}
  gam.loans.0 = mgcv::gam((Language=="Spanish") ~ 
                                  s(Longitude, Latitude, bs="tp",k=15)+
                                  s(Concept, bs="re"), 
                                data=valid.dta,
                                method="ML",
                                family=binomial)
  gam.loans.T <- update(gam.loans.0, . ~ . +Time)
    cm.loans.0.T <- compareML(gam.loans.0,gam.loans.T,suggest.report = T)$table
  gam.loans.TP <- update(gam.loans.T, . ~ . +Pop.size)
    cm.loans.T.TP <- compareML(gam.loans.T,gam.loans.TP,suggest.report = T)$table
  gam.loans.TI <- update(gam.loans.T, . ~ . +Ind.prop)
    cm.loans.T.TI <- compareML(gam.loans.T,gam.loans.TI,suggest.report = T)$table
```
```{r}
  cm.loans.0.T
  cm.loans.T.TP
  cm.loans.T.TI
```

Coefficients of the winner model
```{r}
  gam.loans <- gam.loans.T
    print(summary(gam.loans))
```

Creating plot of the smooth term of Space
```{r, results = 'hide'}
plot.gam(gam.loans)
```

# Sources

## References

[1] "Database of Global Administrative Areas" at https://gadm.org/download_country.html. (accessed 2021-12-02)

[2] Dawson, Michael R.W. 2015. "Computing The Fit Of An MDS Solution Using R", in *Cognition and Reality*, blogspot: 
http://cognitionandreality.blogspot.com/2015/04/computing-fit-of-mds-solution-using-r.html (accessed 2021-12-02)

[3] INEGI, Censo de Población y Vivienda 2010; at https://www.inegi.org.mx/programas/ccpv/2010/.

[4] INEGI, Censo de Población y Vivienda 2010,Infraestructura y Características Socioeconómicas de las Localidades con menos de 5 mil habitantes, Descripción de la estructura de datos; at https://www.inegi.org.mx/contenidos/programas/ccpv/2010/doc/fd_resloc_2010.pdf (accessed 2021-11-29)

[5] INEGI, Censo de Población y Vivienda 2010, Tabulados, at https://www.inegi.org.mx/programas/ccpv/2010/#Tabulados 
(accessed 2021-11-29).

## R and package versions

```{r}
print(sessionInfo(), RNG = F, locale = F,loadedOnly=T)
```
