# Supplementary material for: Sources of convergence in indigenous languages: Lexical variation in Yucatec Maya
Source: PLoS One. 2022 May 19;17(5):e0268448. doi: 10.1371/journal.pone.0268448 (PMC9119476; doi:10.1371/journal.pone.0268448)
Supplement: S1 Data — (XLSX) [file pone.0268448.s004.xlsx]

## Sheet: forms
Speaker_ID	Concept_ID	Variant
S001	C001	chúuj
S001	C002	jool
S001	C003	N.V.
S001	C004	pool
S001	C005	xéet'
S001	C006	mixba'al
S001	C007	alux
S001	C008	p'urux
S001	C009	tulix
S001	C010	N.V.
S001	C011	in
S001	C012	N.V.
S001	C013	láayli'
S001	C014	N.V.
S001	C015	N.V.
S001	C016	láak'
S001	C017	ma'
S001	C018	chiikoj
S001	C019	N.V.
S001	C020	xeet'
S001	C021	N.V.
S001	C022	xooj
S001	C023	N.V.
S001	C024	ch'uuy
S001	C025	k'ook'
S001	C026	p'u'uhuy
S001	C027	taanaj
S001	C028	leek
S001	C029	N.V.
S001	C030	kuuts
S001	C031	k'éewel
S001	C032	k'áax
S001	C033	N.V.
S001	C034	N.V.
S001	C035	N.V.
S001	C036	ts'o'ok
S001	C037	suavekuntaj
S001	C038	tikil
S001	C039	ka'ans
S001	C040	N.V.
S001	C041	k'uxub'
S001	C042	k'a'ana'an
S001	C043	to'oxche'
S001	C044	kulen
S001	C045	xa'ak'a'an
S001	C046	sero
S001	C047	N.V.
S001	C048	chich
S001	C049	séeb
S001	C050	taak
S001	C051	mee(n)t
S001	C052	páajtal
S002	C001	chúuj
S002	C002	jool
S002	C003	poom
S002	C004	pool
S002	C005	xéet'
S002	C006	mixba'al
S002	C007	alux
S002	C008	p'urux
S002	C009	tulix
S002	C010	sen
S002	C011	in
S002	C012	tya'al
S002	C013	láayli'
S002	C014	kanáant
S002	C015	chéen
S002	C016	láak'
S002	C017	ma'
S002	C018	chiikoj
S002	C019	N.V.
S002	C020	xeet'
S002	C021	N.V.
S002	C022	xooj
S002	C023	tuut'
S002	C024	ch'uuy
S002	C025	k'ook'
S002	C026	p'u'uhuy
S002	C027	taanaj
S002	C028	N.V.
S002	C029	N.V.
S002	C030	N.V.
S002	C031	k'éewel
S002	C032	xiiw
S002	C033	N.V.
S002	C034	N.V.
S002	C035	chuun
S002	C036	ts'o'ok
S002	C037	N.V.
S002	C038	tikil
S002	C039	ka'ans
S002	C040	N.V.
S002	C041	k'uxub'
S002	C042	k'aabet
S002	C043	takche'
S002	C044	kulen
S002	C045	xa'ak'a'an
S002	C046	N.V.
S002	C047	ba'al
S002	C048	chich
S002	C049	séeb
S002	C050	taak
S002	C051	N.V.
S002	C052	páajtal
S003	C001	chúuj
S003	C002	jool
S003	C003	poom
S003	C004	pool
S003	C005	xéet'
S003	C006	mixba'al
S003	C007	alux
S003	C008	p'urux
S003	C009	tulix
S003	C010	N.V.
S003	C011	N.V.
S003	C012	N.V.
S003	C013	N.V.
S003	C014	N.V.
S003	C015	N.V.
S003	C016	N.V.
S003	C017	N.V.
S003	C018	N.V.
S003	C019	N.V.
S003	C020	N.V.
S003	C021	N.V.
S003	C022	N.V.
S003	C023	N.V.
S003	C024	N.V.
S003	C025	N.V.
S003	C026	N.V.
S003	C027	N.V.
S003	C028	N.V.
S003	C029	N.V.
S003	C030	N.V.
S003	C031	N.V.
S003	C032	N.V.
S003	C033	N.V.
S003	C034	N.V.
S003	C035	N.V.
S003	C036	N.V.
S003	C037	N.V.
S003	C038	N.V.
S003	C039	ka'ans
S003	C040	kaal
S003	C041	k'uxub'
S003	C042	k'aabet
S003	C043	takche'
S003	C044	kulen
S003	C045	xa'ak'a'an
S003	C046	múul
S003	C047	ba'ax
S003	C048	chich
S003	C049	séeb
S003	C050	taak
S003	C051	beet
S003	C052	páajtal
S004	C001	chúuj
S004	C002	jool
S004	C003	N.V.
S004	C004	pool
S004	C005	xéet'
S004	C006	mixba'al
S004	C007	alux
S004	C008	p'urux
S004	C009	tulix
S004	C010	jach
S004	C011	in
S004	C012	tya'al
S004	C013	léeyli'
S004	C014	kanáant
S004	C015	kéen
S004	C016	láak'
S004	C017	N.V.
S004	C018	ch'ojo'ot/ch'ojon
S004	C019	wayúum
S004	C020	N.V.
S004	C021	sit'
S004	C022	na'ts'ul
S004	C023	tuut'
S004	C024	ch'uuy
S004	C025	k'ook'
S004	C026	N.V.
S004	C027	otoch
S004	C028	leek
S004	C029	k'u'
S004	C030	kuuts
S004	C031	oot'
S004	C032	xiiw
S004	C033	juuch'
S004	C034	kisin
S004	C035	jo'op'
S004	C036	ts'o'ok
S004	C037	jalbankunsaj
S004	C038	tihil
S004	C039	ka'ans
S004	C040	kaal
S004	C041	k'uxub'
S004	C042	k'aabet
S004	C043	takche'
S004	C044	xéekt a baj
S004	C045	xa'ak'a'an
S004	C046	wits
S004	C047	ba'ax
S004	C048	chich
S004	C049	séeb
S004	C050	taak
S004	C051	mee(n)t
S004	C052	páajtal
S005	C001	chúuj
S005	C002	jool
S005	C003	poom
S005	C004	pool
S005	C005	xóot'
S005	C006	mixba'al
S005	C007	alux
S005	C008	p'urux
S005	C009	turix
S005	C010	sen
S005	C011	in
S005	C012	tya'al
S005	C013	léeyli'
S005	C014	kanáant
S005	C015	kéen
S005	C016	láak'
S005	C017	ma'
S005	C018	ch'ojo'ot/ch'ojon
S005	C019	wayúum
S005	C020	p'aay
S005	C021	sit'
S005	C022	na'ts'ul
S005	C023	tuut'
S005	C024	ch'uuy
S005	C025	k'ook'
S005	C026	k'umk'umil
S005	C027	otoch
S005	C028	leek
S005	C029	k'u'
S005	C030	kuuts
S005	C031	oot'
S005	C032	xiiw
S005	C033	juuch'
S005	C034	kisin
S005	C035	jo'op'
S005	C036	ts'o'ok
S005	C037	jalbankunsaj
S005	C038	tikil
S005	C039	ka'ans
S005	C040	kaal
S005	C041	k'uxub'
S005	C042	k'a'ana'an
S005	C043	takche'
S005	C044	kulen
S005	C045	xa'ak'a'an
S005	C046	wits
S005	C047	ba'al
S005	C048	chich
S005	C049	séeb
S005	C050	taak
S005	C051	beet
S005	C052	páajtal
S006	C001	chúuj
S006	C002	jool
S006	C003	poom
S006	C004	pool
S006	C005	xéet'
S006	C006	mixba'al
S006	C007	alux
S006	C008	p'urux
S006	C009	tulix
S006	C010	jach
S006	C011	in
S006	C012	tya'al
S006	C013	léeyli'
S006	C014	kanáant
S006	C015	kéen
S006	C016	láak'
S006	C017	ma'
S006	C018	ch'ojo'ot/ch'ojon
S006	C019	wayúum
S006	C020	p'aay
S006	C021	sit'
S006	C022	k'uuruch
S006	C023	tuut'
S006	C024	ch'uuy
S006	C025	k'ook'
S006	C026	k'umk'umil
S006	C027	otoch
S006	C028	leek
S006	C029	k'u'
S006	C030	kuuts
S006	C031	oot'
S006	C032	xiiw
S006	C033	juuch'
S006	C034	kisin
S006	C035	káaj
S006	C036	ts'o'ok
S006	C037	jalbankunsaj
S006	C038	tikil
S006	C039	ka'ans
S006	C040	kaal
S006	C041	k'uxub'
S006	C042	k'aabet
S006	C043	takche'
S006	C044	kulen
S006	C045	xa'ak'a'an
S006	C046	wits
S006	C047	ba'al
S006	C048	chich
S006	C049	séeb
S006	C050	taak
S006	C051	beet
S006	C052	páajtal
S007	C001	chúuj
S007	C002	jool
S007	C003	poom
S007	C004	pool
S007	C005	xóot'
S007	C006	mixba'al
S007	C007	alux
S007	C008	p'urux
S007	C009	turix
S007	C010	táaj
S007	C011	in
S007	C012	tya'al
S007	C013	léeyli'
S007	C014	kanáant
S007	C015	N.V.
S007	C016	láak'
S007	C017	ma'
S007	C018	ch'ojo'ot/ch'ojon
S007	C019	wayúum
S007	C020	N.V.
S007	C021	sit'
S007	C022	na'ts'ul
S007	C023	tuut'
S007	C024	ch'uuy
S007	C025	k'ook'
S007	C026	k'umk'umil
S007	C027	otoch
S007	C028	leek
S007	C029	k'u'
S007	C030	kuuts
S007	C031	oot'
S007	C032	xiiw
S007	C033	sakam
S007	C034	kisin
S007	C035	jo'op'
S007	C036	ts'o'ok
S007	C037	jolbankunsaj
S007	C038	tihil
S007	C039	ka'ans
S007	C040	kaal
S007	C041	k'uxub'
S007	C042	k'aabet
S007	C043	takche'
S007	C044	kulen
S007	C045	xe'ek'
S007	C046	wits
S007	C047	ba'al
S007	C048	chich
S007	C049	séeb
S007	C050	taak
S007	C051	beet
S007	C052	páajtal
S008	C001	chúuj
S008	C002	jool
S008	C003	poom
S008	C004	jo'ol
S008	C005	xéet'
S008	C006	mixba'al
S008	C007	alux
S008	C008	p'urux
S008	C009	tulix
S008	C010	sen
S008	C011	in
S008	C012	tya'al
S008	C013	léeyli'
S008	C014	kanáant
S008	C015	káan
S008	C016	láak'
S008	C017	ma'
S008	C018	ch'ojo'ot/ch'ojon
S008	C019	wayúum
S008	C020	p'aay
S008	C021	sit'
S008	C022	k'uuruch
S008	C023	tuut'
S008	C024	ch'uuy
S008	C025	k'ook'
S008	C026	k'umk'umil
S008	C027	naj
S008	C028	leek
S008	C029	k'u'
S008	C030	kuuts
S008	C031	oot'
S008	C032	xiiw
S008	C033	juuch'
S008	C034	kisin
S008	C035	jo'op'
S008	C036	ts'o'ok
S008	C037	jolbankunsaj
S008	C038	tikil
S008	C039	ka'ans
S008	C040	kaal
S008	C041	k'uxub'
S008	C042	k'aabet
S008	C043	takche'
S008	C044	kulen
S008	C045	xa'ak'a'an
S008	C046	wits
S008	C047	ba'ax
S008	C048	chich
S008	C049	séeb
S008	C050	taak
S008	C051	beet
S008	C052	páajtal
S009	C001	chúuj
S009	C002	jool
S009	C003	poom
S009	C004	pool
S009	C005	xóot'
S009	C006	mixba'al
S009	C007	alux
S009	C008	p'urux
S009	C009	tulix
S009	C010	jach
S009	C011	in
S009	C012	tya'al
S009	C013	léeyli'
S009	C014	kanáant
S009	C015	káan
S009	C016	láak'
S009	C017	ma'
S009	C018	ch'ojo'ot/ch'ojon
S009	C019	wayúum
S009	C020	N.V.
S009	C021	sit'
S009	C022	na'ts'ul
S009	C023	tuut'
S009	C024	ch'uuy
S009	C025	k'ook'
S009	C026	k'umk'umil
S009	C027	naj
S009	C028	leek
S009	C029	k'u'
S009	C030	kuuts
S009	C031	oot'
S009	C032	xiiw
S009	C033	juuch'
S009	C034	kisin
S009	C035	jo'op'
S009	C036	ts'o'ok
S009	C037	jalbankunsaj
S009	C038	tikil
S009	C039	ka'ans
S009	C040	kaal
S009	C041	kiwi'
S009	C042	k'aabet
S009	C043	takche'
S009	C044	kulen
S009	C045	xa'ak'a'an
S009	C046	wits
S009	C047	ba'ax
S009	C048	chich
S009	C049	séeb
S009	C050	taak
S009	C051	mee(n)t
S009	C052	páajtal
S010	C001	chúuj
S010	C002	jool
S010	C003	poom
S010	C004	jo'ol
S010	C005	xóot'
S010	C006	mixba'al
S010	C007	alux
S010	C008	polok
S010	C009	turix
S010	C010	N.V.
S010	C011	in
S010	C012	tya'al
S010	C013	léeyli'
S010	C014	kanáant
S010	C015	káan
S010	C016	láak'
S010	C017	ma'
S010	C018	ch'uju'ut/ch'ujuun
S010	C019	wayúum
S010	C020	xeet'
S010	C021	sit'
S010	C022	na'ts'ul
S010	C023	tuut'
S010	C024	ch'uuy
S010	C025	k'ook'
S010	C026	k'umk'umil
S010	C027	otoch
S010	C028	leek
S010	C029	k'u'
S010	C030	kuuts
S010	C031	oot'
S010	C032	xiiw
S010	C033	juuch'
S010	C034	kisin
S010	C035	káaj
S010	C036	ts'o'ok
S010	C037	jolbankunsaj
S010	C038	tikil
S010	C039	ka'ans
S010	C040	kaal
S010	C041	k'uxub'
S010	C042	k'aabet
S010	C043	takche'
S010	C044	kulen
S010	C045	xa'ak'a'an
S010	C046	wits
S010	C047	ba'al
S010	C048	chich
S010	C049	séeb
S010	C050	taak
S010	C051	mee(n)t
S010	C052	páajtal
S011	C001	chúuj
S011	C002	jool
S011	C003	poom
S011	C004	pool
S011	C005	xéet'
S011	C006	mixba'al
S011	C007	alux
S011	C008	p'urux
S011	C009	turix
S011	C010	sen
S011	C011	in
S011	C012	tya'al
S011	C013	léeyli'
S011	C014	kaláant
S011	C015	kéen
S011	C016	láak'
S011	C017	ma'
S011	C018	ch'ijoot
S011	C019	wayúum
S011	C020	xeet'
S011	C021	sit'
S011	C022	na'ts'ul
S011	C023	tuut'
S011	C024	ch'uuy
S011	C025	k'ook'
S011	C026	N.V.
S011	C027	otoch
S011	C028	leek
S011	C029	k'u'
S011	C030	kuuts
S011	C031	oot'
S011	C032	xiiw
S011	C033	juuch'
S011	C034	kisin
S011	C035	káaj
S011	C036	ts'o'ok
S011	C037	jolbankunsaj
S011	C038	tikil
S011	C039	ka'ans
S011	C040	kaal
S011	C041	k'uxub'
S011	C042	k'aabet
S011	C043	takche'
S011	C044	kulen
S011	C045	xe'ek'
S011	C046	N.V.
S011	C047	ba'al
S011	C048	chich
S011	C049	séeb
S011	C050	taak
S011	C051	mee(n)t
S011	C052	páajtal
S012	C001	N.V.
S012	C002	N.V.
S012	C003	N.V.
S012	C004	pool
S012	C005	xóot'
S012	C006	mixba'al
S012	C007	alux
S012	C008	p'urux
S012	C009	tulix
S012	C010	táaj
S012	C011	in
S012	C012	tya'al
S012	C013	láayli'
S012	C014	kanáant
S012	C015	káan
S012	C016	láak'
S012	C017	ma'
S012	C018	kolonte'
S012	C019	wayúum
S012	C020	N.V.
S012	C021	sit'
S012	C022	na'ts'ul
S012	C023	tuut'
S012	C024	ch'uuy
S012	C025	k'ook'
S012	C026	N.V.
S012	C027	taanaj
S012	C028	leek
S012	C029	k'u'
S012	C030	kuuts
S012	C031	oot'
S012	C032	xiiw
S012	C033	juuch'
S012	C034	kisin
S012	C035	káaj
S012	C036	ts'o'ok
S012	C037	N.V.
S012	C038	tikil
S012	C039	ka'ans
S012	C040	kaal
S012	C041	k'uxub'
S012	C042	k'aabet
S012	C043	to'oxche'
S012	C044	kulen
S012	C045	N.V.
S012	C046	múul
S012	C047	ba'al
S012	C048	chich
S012	C049	séeb
S012	C050	taak
S012	C051	beet
S012	C052	páajtal
S013	C001	chúuj
S013	C002	jool
S013	C003	poom
S013	C004	pool
S013	C005	xéet'
S013	C006	mixba'al
S013	C007	alux
S013	C008	p'urux
S013	C009	tulix
S013	C010	jach
S013	C011	in
S013	C012	tya'al
S013	C013	léeyli'
S013	C014	kanáant
S013	C015	N.V.
S013	C016	láak'
S013	C017	ma'
S013	C018	ch'ojo'ot/ch'ojon
S013	C019	wayúum
S013	C020	N.V.
S013	C021	sit'
S013	C022	na'ts'ul
S013	C023	tuut'
S013	C024	ch'uuy
S013	C025	k'ook'
S013	C026	k'umk'umil
S013	C027	otoch
S013	C028	leek
S013	C029	k'u'
S013	C030	kuuts
S013	C031	oot'
S013	C032	xiiw
S013	C033	juuch'
S013	C034	kisin
S013	C035	káaj
S013	C036	ts'o'ok
S013	C037	jalbankunsaj
S013	C038	N.V.
S013	C039	ka'ans
S013	C040	kaal
S013	C041	k'uxub'
S013	C042	k'aabet
S013	C043	takche'
S013	C044	kulen
S013	C045	xa'ak'a'an
S013	C046	wits
S013	C047	ba'al
S013	C048	chich
S013	C049	séeb
S013	C050	taak
S013	C051	mee(n)t
S013	C052	páajtal
S014	C001	chúuj
S014	C002	jool
S014	C003	poom
S014	C004	jo'ol
S014	C005	xéet'
S014	C006	mixba'al
S014	C007	alux
S014	C008	p'urux
S014	C009	tulix
S014	C010	jach
S014	C011	in
S014	C012	tya'al
S014	C013	léeyli'
S014	C014	kanáant
S014	C015	kun
S014	C016	láak'
S014	C017	N.V.
S014	C018	ch'ojo'ot/ch'ojon
S014	C019	wayúum
S014	C020	p'aay
S014	C021	sit'
S014	C022	na'ts'ul
S014	C023	tuut'
S014	C024	ch'uuy
S014	C025	k'ook'
S014	C026	N.V.
S014	C027	naj
S014	C028	leek
S014	C029	k'u'
S014	C030	kuuts
S014	C031	oot'
S014	C032	xiiw
S014	C033	juuch'
S014	C034	kisin
S014	C035	jo'op'
S014	C036	ts'o'ok
S014	C037	jalbankunsaj
S014	C038	N.V.
S014	C039	ka'ans
S014	C040	kaal
S014	C041	k'uxub'
S014	C042	k'aabet
S014	C043	takche'
S014	C044	kulen
S014	C045	xa'ak'a'an
S014	C046	wits
S014	C047	ba'ax
S014	C048	chich
S014	C049	séeb
S014	C050	taak
S014	C051	beet
S014	C052	páajtal
S015	C001	chúuj
S015	C002	jool
S015	C003	N.V.
S015	C004	pool
S015	C005	xéet'
S015	C006	mixba'al
S015	C007	alux
S015	C008	p'urux
S015	C009	tulix
S015	C010	N.V.
S015	C011	in
S015	C012	tya'al
S015	C013	léeyli'
S015	C014	kaláant
S015	C015	N.V.
S015	C016	láak'
S015	C017	N.V.
S015	C018	ch'ojo'ot/ch'ojon
S015	C019	wayúum
S015	C020	p'aay
S015	C021	sit'
S015	C022	na'ts'ul
S015	C023	tuut'
S015	C024	ch'uuy
S015	C025	k'ook'
S015	C026	k'umk'umil
S015	C027	otoch
S015	C028	leek
S015	C029	k'u'
S015	C030	kuuts
S015	C031	oot'
S015	C032	xiiw
S015	C033	juuch'
S015	C034	kisin
S015	C035	jo'op'
S015	C036	ts'o'ok
S015	C037	jolbankunsaj
S015	C038	tikil
S015	C039	ka'ans
S015	C040	kaal
S015	C041	k'uxub'
S015	C042	k'aabet
S015	C043	takche'
S015	C044	kulen
S015	C045	xa'ak'a'an
S015	C046	múul
S015	C047	ba'ax
S015	C048	chich
S015	C049	séeb
S015	C050	taak
S015	C051	beet
S015	C052	páajtal
S016	C001	chúuj
S016	C002	jool
S016	C003	N.V.
S016	C004	pool
S016	C005	xéet'
S016	C006	mixba'al
S016	C007	alux
S016	C008	nojoch u nak'
S016	C009	tulix
S016	C010	táaj
S016	C011	in
S016	C012	tya'al
S016	C013	léeyli'
S016	C014	kaláant
S016	C015	káan
S016	C016	láak'
S016	C017	ma'
S016	C018	ch'ojo'ot/ch'ojon
S016	C019	wayúum
S016	C020	p'aay
S016	C021	sit'
S016	C022	na'ts'ul
S016	C023	tuut'
S016	C024	ch'uuy
S016	C025	k'ook'
S016	C026	k'umk'umil
S016	C027	otoch
S016	C028	leek
S016	C029	k'u'
S016	C030	tso'
S016	C031	oot'
S016	C032	xiiw
S016	C033	juuch'
S016	C034	kisin
S016	C035	jo'op'
S016	C036	ts'o'ok
S016	C037	jolbankunsaj
S016	C038	tikil
S016	C039	ka'ans
S016	C040	kaal
S016	C041	k'uxub'
S016	C042	k'aabet
S016	C043	takche'
S016	C044	kulen
S016	C045	xa'ak'a'an
S016	C046	múul
S016	C047	ba'ax
S016	C048	chich
S016	C049	séeb
S016	C050	taak
S016	C051	beet
S016	C052	páajtal
S017	C001	chúuj
S017	C002	jool
S017	C003	inseensioj
S017	C004	jo'ol
S017	C005	xéet'
S017	C006	mixba'al
S017	C007	alux
S017	C008	p'urux
S017	C009	tulix
S017	C010	jach
S017	C011	in
S017	C012	tya'al
S017	C013	láayli'
S017	C014	kanáant
S017	C015	káan
S017	C016	láak'
S017	C017	ma'
S017	C018	ch'ejo'ot/ch'ejuun
S017	C019	wayúum
S017	C020	xóot'
S017	C021	sit'
S017	C022	na'ts'ul
S017	C023	tuut'
S017	C024	ch'uuy
S017	C025	k'ook'
S017	C026	N.V.
S017	C027	taanaj
S017	C028	leek
S017	C029	k'u'
S017	C030	kuuts
S017	C031	oot'
S017	C032	xiiw
S017	C033	juuch'
S017	C034	kisin
S017	C035	káaj
S017	C036	ts'o'ok
S017	C037	jolbankunsaj
S017	C038	tikil
S017	C039	ka'ans
S017	C040	kaal
S017	C041	k'uxub'
S017	C042	k'aabet
S017	C043	to'oxche'
S017	C044	kulen
S017	C045	xa'ak'a'an
S017	C046	múul
S017	C047	ba'al
S017	C048	chich
S017	C049	séeb
S017	C050	taak
S017	C051	beet
S017	C052	páajtal
S018	C001	chúuj
S018	C002	jool
S018	C003	N.V.
S018	C004	jo'ol
S018	C005	xéet'
S018	C006	mixba'al
S018	C007	alux
S018	C008	p'urux
S018	C009	tulix
S018	C010	N.V.
S018	C011	N.V.
S018	C012	tya'al
S018	C013	léeyli'
S018	C014	kaláant
S018	C015	N.V.
S018	C016	láak'
S018	C017	ma'
S018	C018	ch'ijoot
S018	C019	wayam
S018	C020	N.V.
S018	C021	sit'
S018	C022	na'ts'ul
S018	C023	looroj
S018	C024	ch'uuy
S018	C025	k'ook'
S018	C026	N.V.
S018	C027	taanaj
S018	C028	leek
S018	C029	k'u'
S018	C030	N.V.
S018	C031	oot'
S018	C032	xiiw
S018	C033	juuch'
S018	C034	k'asi ba'al
S018	C035	káaj
S018	C036	o'ok
S018	C037	jolbankunsaj
S018	C038	tikil
S018	C039	ka'ans
S018	C040	kaal
S018	C041	N.V.
S018	C042	k'aabet
S018	C043	takche'
S018	C044	kulen
S018	C045	xa'ak'a'an
S018	C046	wits
S018	C047	ba'al
S018	C048	chich
S018	C049	séeb
S018	C050	k'áat
S018	C051	mee(n)t
S018	C052	páajtal
S019	C001	chúuj
S019	C002	jool
S019	C003	N.V.
S019	C004	pool
S019	C005	xéet'
S019	C006	mixba'al
S019	C007	alux
S019	C008	p'urux
S019	C009	turix
S019	C010	jach
S019	C011	in
S019	C012	tya'al
S019	C013	léeyli'
S019	C014	kanáant
S019	C015	káan
S019	C016	láak'
S019	C017	ma'
S019	C018	ch'uju'ut/ch'ujuun
S019	C019	wayúum
S019	C020	xeet'
S019	C021	sit'
S019	C022	na'ts'ul
S019	C023	tuut'
S019	C024	ch'uuy
S019	C025	k'ook'
S019	C026	k'umk'umil
S019	C027	taanaj
S019	C028	leek
S019	C029	k'u'
S019	C030	tso'
S019	C031	oot'
S019	C032	xiiw
S019	C033	juuch'
S019	C034	kisin
S019	C035	káaj
S019	C036	ts'o'ok
S019	C037	jolbankunsaj
S019	C038	tikil
S019	C039	ka'ans
S019	C040	kaal
S019	C041	k'uxub'
S019	C042	k'aabet
S019	C043	N.V.
S019	C044	kulen
S019	C045	xa'ak'a'an
S019	C046	wits
S019	C047	ba'al
S019	C048	chich
S019	C049	séeb
S019	C050	taak
S019	C051	beet
S019	C052	páajtal
S020	C001	chúuj
S020	C002	jool
S020	C003	inseensioj
S020	C004	jo'ol
S020	C005	xéet'
S020	C006	bal
S020	C007	alux
S020	C008	p'urux
S020	C009	turix
S020	C010	táaj
S020	C011	in
S020	C012	tya'al
S020	C013	N.V.
S020	C014	kaláant
S020	C015	kéen
S020	C016	láak'
S020	C017	N.V.
S020	C018	kolonte'
S020	C019	N.V.
S020	C020	xeet'
S020	C021	N.V.
S020	C022	na'ts'ul
S020	C023	tuut'
S020	C024	ch'uuy
S020	C025	k'ook'
S020	C026	k'umk'umil
S020	C027	otoch
S020	C028	leek
S020	C029	koloon
S020	C030	kuuts
S020	C031	oot'
S020	C032	xiiw
S020	C033	juuch'
S020	C034	kisin
S020	C035	jo'op'
S020	C036	ts'o'ok
S020	C037	jolbankunsaj
S020	C038	tikil
S020	C039	na'aks
S020	C040	ke'el
S020	C041	k'uxub'
S020	C042	k'aabet
S020	C043	to'oxche'
S020	C044	kulen
S020	C045	xa'ak'a'an
S020	C046	wits
S020	C047	ba'ax
S020	C048	chich
S020	C049	séeb
S020	C050	taak
S020	C051	beet
S020	C052	páajtal
S021	C001	chúuj
S021	C002	jool
S021	C003	inseensioj
S021	C004	jo'ol
S021	C005	xéet'
S021	C006	bal
S021	C007	alux
S021	C008	nojoch u nak'
S021	C009	turix
S021	C010	táaj
S021	C011	in
S021	C012	tya'al
S021	C013	léeyli'
S021	C014	kanáant
S021	C015	káan
S021	C016	láak'
S021	C017	ma'
S021	C018	ch'uju'ut/ch'ujuun
S021	C019	N.V.
S021	C020	xeet'
S021	C021	N.V.
S021	C022	N.V.
S021	C023	N.V.
S021	C024	N.V.
S021	C025	N.V.
S021	C026	N.V.
S021	C027	N.V.
S021	C028	N.V.
S021	C029	ch'uj
S021	C030	N.V.
S021	C031	oot'
S021	C032	xiiw
S021	C033	juuch'
S021	C034	kisin
S021	C035	N.V.
S021	C036	ts'o'ok
S021	C037	suavekuntaj
S021	C038	N.V.
S021	C039	ka'ans
S021	C040	ke'el
S021	C041	k'uxub'
S021	C042	k'aabet
S021	C043	traankaj
S021	C044	kulen
S021	C045	xa'ak'a'an
S021	C046	wits
S021	C047	N.V.
S021	C048	chich
S021	C049	séeb
S021	C050	taak
S021	C051	beet
S021	C052	páajtal
S022	C001	chúuj
S022	C002	jool
S022	C003	inseensioj
S022	C004	pool
S022	C005	xéet'
S022	C006	bal
S022	C007	alux
S022	C008	nojoch u nak'
S022	C009	turix
S022	C010	N.V.
S022	C011	in
S022	C012	tya'al
S022	C013	léeyli'
S022	C014	kaláant
S022	C015	káan
S022	C016	láak'
S022	C017	ma'
S022	C018	ch'uju'ut/ch'ujuun
S022	C019	N.V.
S022	C020	xeet'
S022	C021	sit'
S022	C022	k'uuruch
S022	C023	tuut'
S022	C024	ch'uuy
S022	C025	k'ook'
S022	C026	k'umk'umil
S022	C027	otoch
S022	C028	leek
S022	C029	ch'uj
S022	C030	kuuts
S022	C031	oot'
S022	C032	xiiw
S022	C033	juuch'
S022	C034	kisin
S022	C035	káaj
S022	C036	ts'o'ok
S022	C037	jolbankunsaj
S022	C038	tikil
S022	C039	na'aks
S022	C040	ke'el
S022	C041	k'uxub'
S022	C042	k'aabet
S022	C043	to'oxche'
S022	C044	kulen
S022	C045	xa'ak'a'an
S022	C046	múul
S022	C047	N.V.
S022	C048	chich
S022	C049	séeb
S022	C050	taak
S022	C051	mee(n)t
S022	C052	páajtal
S023	C001	chúuj
S023	C002	jool
S023	C003	poom
S023	C004	pool
S023	C005	xéet'
S023	C006	bal
S023	C007	alux
S023	C008	p'urux
S023	C009	turix
S023	C010	N.V.
S023	C011	in
S023	C012	N.V.
S023	C013	N.V.
S023	C014	kaláant
S023	C015	kéen
S023	C016	N.V.
S023	C017	ma'
S023	C018	kolonte'
S023	C019	N.V.
S023	C020	N.V.
S023	C021	N.V.
S023	C022	na'ts'ul
S023	C023	N.V.
S023	C024	ch'uuy
S023	C025	N.V.
S023	C026	N.V.
S023	C027	otoch
S023	C028	leek
S023	C029	N.V.
S023	C030	kuuts
S023	C031	oot'
S023	C032	xiiw
S023	C033	N.V.
S023	C034	kisin
S023	C035	N.V.
S023	C036	ts'o'ok
S023	C037	N.V.
S023	C038	tikil
S023	C039	na'aks
S023	C040	N.V.
S023	C041	k'uxub'
S023	C042	k'aabet
S023	C043	N.V.
S023	C044	kulen
S023	C045	xa'ak'a'an
S023	C046	múul
S023	C047	N.V.
S023	C048	chich
S023	C049	séeb
S023	C050	k'áat
S023	C051	beet
S023	C052	N.V.
S024	C001	chúuj
S024	C002	jool
S024	C003	inseensioj
S024	C004	jo'ol
S024	C005	N.V.
S024	C006	bal
S024	C007	alux
S024	C008	nojoch u nak'
S024	C009	tulix
S024	C010	táaj
S024	C011	i
S024	C012	tya'al
S024	C013	léeyli'
S024	C014	kanáant
S024	C015	káan
S024	C016	láak'
S024	C017	ma'
S024	C018	kolonte'
S024	C019	N.V.
S024	C020	xeet'
S024	C021	griiyo
S024	C022	na'ts'ul
S024	C023	N.V.
S024	C024	ch'uuy
S024	C025	k'ook'
S024	C026	k'umk'umil
S024	C027	taanaj
S024	C028	leek
S024	C029	N.V.
S024	C030	kuuts
S024	C031	oot'
S024	C032	xiiw
S024	C033	juuch'
S024	C034	kisin
S024	C035	jo'op'
S024	C036	ts'o'ok
S024	C037	N.V.
S024	C038	N.V.
S024	C039	ka'ans
S024	C040	ke'el
S024	C041	k'uxub'
S024	C042	k'aabet
S024	C043	traankaj
S024	C044	kulen
S024	C045	xa'ak'a'an
S024	C046	múul
S024	C047	ba'ax
S024	C048	chich
S024	C049	séeb
S024	C050	taak
S024	C051	beet
S024	C052	páajtal
S025	C001	chúuj
S025	C002	jool
S025	C003	inseensioj
S025	C004	jo'ol
S025	C005	N.V.
S025	C006	bal
S025	C007	alux
S025	C008	p'urux
S025	C009	tulix
S025	C010	jach
S025	C011	in
S025	C012	tya'al
S025	C013	láayli'
S025	C014	kanáant
S025	C015	káan
S025	C016	láak'
S025	C017	ma'
S025	C018	kolonte'
S025	C019	N.V.
S025	C020	xeet'
S025	C021	N.V.
S025	C022	kukaraachaj
S025	C023	k'ili'
S025	C024	ch'uuy
S025	C025	k'ook'
S025	C026	N.V.
S025	C027	taanaj
S025	C028	leek
S025	C029	koloon
S025	C030	kuuts
S025	C031	oot'
S025	C032	xiiw
S025	C033	juuch'
S025	C034	kisin
S025	C035	káaj
S025	C036	N.V.
S025	C037	N.V.
S025	C038	N.V.
S025	C039	N.V.
S025	C040	N.V.
S025	C041	N.V.
S025	C042	N.V.
S025	C043	N.V.
S025	C044	N.V.
S025	C045	N.V.
S025	C046	N.V.
S025	C047	N.V.
S025	C048	N.V.
S025	C049	N.V.
S025	C050	N.V.
S025	C051	N.V.
S025	C052	N.V.
S026	C001	chúuj
S026	C002	jool
S026	C003	N.V.
S026	C004	jo'ol
S026	C005	xéet'
S026	C006	bal
S026	C007	alux
S026	C008	p'urux
S026	C009	tulix
S026	C010	sen
S026	C011	in
S026	C012	tya'al
S026	C013	láayli'
S026	C014	kanáant
S026	C015	káan
S026	C016	láak'
S026	C017	ma'
S026	C018	N.V.
S026	C019	N.V.
S026	C020	xeet'
S026	C021	N.V.
S026	C022	N.V.
S026	C023	N.V.
S026	C024	N.V.
S026	C025	N.V.
S026	C026	N.V.
S026	C027	N.V.
S026	C028	N.V.
S026	C029	N.V.
S026	C030	N.V.
S026	C031	N.V.
S026	C032	N.V.
S026	C033	N.V.
S026	C034	N.V.
S026	C035	N.V.
S026	C036	N.V.
S026	C037	N.V.
S026	C038	N.V.
S026	C039	N.V.
S026	C040	N.V.
S026	C041	N.V.
S026	C042	N.V.
S026	C043	N.V.
S026	C044	N.V.
S026	C045	N.V.
S026	C046	N.V.
S026	C047	N.V.
S026	C048	N.V.
S026	C049	N.V.
S026	C050	N.V.
S026	C051	N.V.
S026	C052	N.V.
S027	C001	chúuj
S027	C002	jool
S027	C003	inseensioj
S027	C004	pool
S027	C005	xéet'
S027	C006	bal
S027	C007	alux
S027	C008	p'urux
S027	C009	turix
S027	C010	jach
S027	C011	in
S027	C012	tya'al
S027	C013	láayli'
S027	C014	kanáant
S027	C015	kéen
S027	C016	N.V.
S027	C017	ma'
S027	C018	ch'ejo'ot/ch'ejuun
S027	C019	N.V.
S027	C020	xeet'
S027	C021	N.V.
S027	C022	k'uuruch
S027	C023	tuut'
S027	C024	ch'uuy
S027	C025	k'ook'
S027	C026	k'umk'umil
S027	C027	taanaj
S027	C028	leek
S027	C029	N.V.
S027	C030	N.V.
S027	C031	oot'
S027	C032	xiiw
S027	C033	juuch'
S027	C034	kisin
S027	C035	káaj
S027	C036	ts'o'ok
S027	C037	N.V.
S027	C038	N.V.
S027	C039	ka'ans
S027	C040	N.V.
S027	C041	k'uxub'
S027	C042	k'aabet
S027	C043	to'oxche'
S027	C044	kulen
S027	C045	xa'ak'a'an
S027	C046	sero
S027	C047	ba'al
S027	C048	chich
S027	C049	séeb
S027	C050	taak
S027	C051	beet
S027	C052	páajtal
S028	C001	chúuj
S028	C002	jool
S028	C003	N.V.
S028	C004	jo'ol
S028	C005	xéet'
S028	C006	bal
S028	C007	alux
S028	C008	p'urux
S028	C009	N.V.
S028	C010	N.V.
S028	C011	in
S028	C012	tya'al
S028	C013	N.V.
S028	C014	kanáant
S028	C015	káan
S028	C016	láak'
S028	C017	ma'
S028	C018	kolonte'
S028	C019	N.V.
S028	C020	N.V.
S028	C021	N.V.
S028	C022	na'ts'ul
S028	C023	N.V.
S028	C024	ch'uuy
S028	C025	N.V.
S028	C026	N.V.
S028	C027	taanaj
S028	C028	N.V.
S028	C029	koloon
S028	C030	kuuts
S028	C031	oot'
S028	C032	xiiw
S028	C033	juuch'
S028	C034	N.V.
S028	C035	N.V.
S028	C036	ts'o'ok
S028	C037	N.V.
S028	C038	tikil
S028	C039	na'aks
S028	C040	N.V.
S028	C041	k'uxub'
S028	C042	k'aabet
S028	C043	N.V.
S028	C044	kulen
S028	C045	N.V.
S028	C046	N.V.
S028	C047	N.V.
S028	C048	N.V.
S028	C049	N.V.
S028	C050	N.V.
S028	C051	N.V.
S028	C052	N.V.
S029	C001	k'úum
S029	C002	jool
S029	C003	N.V.
S029	C004	pool
S029	C005	N.V.
S029	C006	bal
S029	C007	alux
S029	C008	p'urux
S029	C009	N.V.
S029	C010	N.V.
S029	C011	in
S029	C012	tya'al
S029	C013	N.V.
S029	C014	kanáant
S029	C015	N.V.
S029	C016	láak'
S029	C017	ma'
S029	C018	N.V.
S029	C019	N.V.
S029	C020	N.V.
S029	C021	N.V.
S029	C022	N.V.
S029	C023	N.V.
S029	C024	N.V.
S029	C025	N.V.
S029	C026	N.V.
S029	C027	N.V.
S029	C028	N.V.
S029	C029	N.V.
S029	C030	N.V.
S029	C031	N.V.
S029	C032	N.V.
S029	C033	N.V.
S029	C034	N.V.
S029	C035	N.V.
S029	C036	N.V.
S029	C037	N.V.
S029	C038	N.V.
S029	C039	N.V.
S029	C040	N.V.
S029	C041	N.V.
S029	C042	N.V.
S029	C043	N.V.
S029	C044	N.V.
S029	C045	N.V.
S029	C046	N.V.
S029	C047	N.V.
S029	C048	N.V.
S029	C049	N.V.
S029	C050	N.V.
S029	C051	N.V.
S029	C052	N.V.
S030	C001	chúuj
S030	C002	jool
S030	C003	poom
S030	C004	pool
S030	C005	xéet'
S030	C006	bal
S030	C007	alux
S030	C008	p'urux
S030	C009	turix
S030	C010	sen
S030	C011	in
S030	C012	tya'al
S030	C013	láayli'
S030	C014	kanáant
S030	C015	káan
S030	C016	láak'
S030	C017	ma'
S030	C018	kolonte'
S030	C019	N.V.
S030	C020	xeet'
S030	C021	sit'
S030	C022	k'uuruch
S030	C023	tuut'
S030	C024	ch'uuy
S030	C025	k'ook'
S030	C026	k'umk'umil
S030	C027	taanaj
S030	C028	leek
S030	C029	ch'uj
S030	C030	kuuts
S030	C031	oot'
S030	C032	xiiw
S030	C033	juuch'
S030	C034	k'asi ba'al
S030	C035	káaj
S030	C036	ts'o'ok
S030	C037	jalbankunsaj
S030	C038	tikil
S030	C039	na'aks
S030	C040	N.V.
S030	C041	k'uxub'
S030	C042	k'aabet
S030	C043	to'oxche'
S030	C044	kulen
S030	C045	xa'ak'a'an
S030	C046	N.V.
S030	C047	ba'ax
S030	C048	chich
S030	C049	séeb
S030	C050	k'áat
S030	C051	mee(n)t
S030	C052	páajtal
S031	C001	chúuj
S031	C002	jool
S031	C003	N.V.
S031	C004	pool
S031	C005	xéet'
S031	C006	bal
S031	C007	arux
S031	C008	p'urux
S031	C009	tulix
S031	C010	jach
S031	C011	in
S031	C012	tya'al
S031	C013	láayli'
S031	C014	kaláant
S031	C015	N.V.
S031	C016	láak'
S031	C017	ma'
S031	C018	ch'ejo'ot/ch'ejuun
S031	C019	N.V.
S031	C020	xeet'
S031	C021	N.V.
S031	C022	na'ts'ul
S031	C023	N.V.
S031	C024	ch'uuy
S031	C025	k'ook'
S031	C026	k'umk'umil
S031	C027	taanaj
S031	C028	leek
S031	C029	koloon
S031	C030	kuuts
S031	C031	oot'
S031	C032	xiiw
S031	C033	juuch'
S031	C034	kisin
S031	C035	káaj
S031	C036	ts'o'ok
S031	C037	suavekuntaj
S031	C038	N.V.
S031	C039	ka'ans
S031	C040	ke'el
S031	C041	k'uxub'
S031	C042	k'aabet
S031	C043	N.V.
S031	C044	kulen
S031	C045	xa'ak'a'an
S031	C046	wits
S031	C047	ba'al
S031	C048	chich
S031	C049	séeb
S031	C050	taak
S031	C051	mee(n)t
S031	C052	páajtal
S032	C001	chúuj
S032	C002	jool
S032	C003	N.V.
S032	C004	pool
S032	C005	xéet'
S032	C006	N.V.
S032	C007	alux
S032	C008	p'urux
S032	C009	tulix
S032	C010	táaj
S032	C011	in
S032	C012	tya'al
S032	C013	láayli'
S032	C014	kanáant
S032	C015	káan
S032	C016	láak'
S032	C017	ma'
S032	C018	kolonte'
S032	C019	N.V.
S032	C020	xeet'
S032	C021	N.V.
S032	C022	na'ts'ul
S032	C023	k'ili'
S032	C024	ch'uuy
S032	C025	k'ook'
S032	C026	N.V.
S032	C027	taanaj
S032	C028	leek
S032	C029	koloon
S032	C030	kuuts
S032	C031	oot'
S032	C032	xiiw
S032	C033	juuch'
S032	C034	kisin
S032	C035	káaj
S032	C036	ts'o'ok
S032	C037	jalbankunsaj
S032	C038	tikil
S032	C039	ka'ans
S032	C040	ke'el
S032	C041	k'uxub'
S032	C042	k'a'ana'an
S032	C043	to'oxche'
S032	C044	kulen
S032	C045	xa'ak'a'an
S032	C046	múul
S032	C047	ba'ax
S032	C048	N.V.
S032	C049	N.V.
S032	C050	taak
S032	C051	mee(n)t
S032	C052	páajtal
S033	C001	k'úum
S033	C002	jool
S033	C003	inseensioj
S033	C004	jo'ol
S033	C005	xéet'
S033	C006	bal
S033	C007	alux
S033	C008	p'urux
S033	C009	tulix
S033	C010	sen
S033	C011	in
S033	C012	ti'il
S033	C013	láayli'
S033	C014	kanáant
S033	C015	kéen
S033	C016	láak'
S033	C017	ma'
S033	C018	kolonte'
S033	C019	N.V.
S033	C020	p'aay
S033	C021	sit'
S033	C022	na'ts'ul
S033	C023	tuut'
S033	C024	ch'uuy
S033	C025	k'ook'
S033	C026	k'umk'umil
S033	C027	otoch
S033	C028	leek
S033	C029	N.V.
S033	C030	kuuts
S033	C031	oot'
S033	C032	xiiw
S033	C033	sakam
S033	C034	kisin
S033	C035	káaj
S033	C036	ts'o'ok
S033	C037	jelbankunsaj
S033	C038	tihil
S033	C039	na'aks
S033	C040	ke'el
S033	C041	k'uxub'
S033	C042	k'aabet
S033	C043	to'oxche'
S033	C044	xéekt a baj
S033	C045	xe'ek'
S033	C046	wits
S033	C047	ba'al
S033	C048	chich
S033	C049	séeb
S033	C050	taak
S033	C051	beet
S033	C052	páajtal
S034	C001	chúuj
S034	C002	jool
S034	C003	N.V.
S034	C004	pool
S034	C005	xéet'
S034	C006	bal
S034	C007	alux
S034	C008	p'urux
S034	C009	turix
S034	C010	N.V.
S034	C011	in
S034	C012	tya'al
S034	C013	léeyli'
S034	C014	kanáant
S034	C015	káan
S034	C016	láak'
S034	C017	ma'
S034	C018	N.V.
S034	C019	N.V.
S034	C020	xeet'
S034	C021	chapuliin
S034	C022	k'uuruch
S034	C023	tuut'
S034	C024	ch'uuy
S034	C025	k'ook'
S034	C026	k'umk'umil
S034	C027	taanaj
S034	C028	N.V.
S034	C029	ch'uj
S034	C030	kuuts
S034	C031	oot'
S034	C032	xiiw
S034	C033	juuch'
S034	C034	kisin
S034	C035	jo'op'
S034	C036	ts'o'ok
S034	C037	N.V.
S034	C038	tikil
S034	C039	na'aks
S034	C040	N.V.
S034	C041	k'uxub'
S034	C042	k'aabet
S034	C043	N.V.
S034	C044	kulen
S034	C045	xa'ak'a'an
S034	C046	N.V.
S034	C047	N.V.
S034	C048	N.V.
S034	C049	séeb
S034	C050	taak
S034	C051	mee(n)t
S034	C052	N.V.
S035	C001	k'úum
S035	C002	N.V.
S035	C003	N.V.
S035	C004	jo'ol
S035	C005	xéet'
S035	C006	N.V.
S035	C007	alux
S035	C008	nojoch u nak'
S035	C009	tulix
S035	C010	jach
S035	C011	in
S035	C012	tya'al
S035	C013	N.V.
S035	C014	kanáant
S035	C015	kéen
S035	C016	láak'
S035	C017	ma'
S035	C018	kolonte'
S035	C019	N.V.
S035	C020	xeet'
S035	C021	N.V.
S035	C022	kukaraachaj
S035	C023	tuut'
S035	C024	ch'uuy
S035	C025	k'ook'
S035	C026	N.V.
S035	C027	taanaj
S035	C028	leek
S035	C029	N.V.
S035	C030	N.V.
S035	C031	oot'
S035	C032	xiiw
S035	C033	juuch'
S035	C034	kisin
S035	C035	káaj
S035	C036	ts'o'ok
S035	C037	N.V.
S035	C038	N.V.
S035	C039	na'aks
S035	C040	ke'el
S035	C041	k'uxub'
S035	C042	k'aabet
S035	C043	traankaj
S035	C044	kulen
S035	C045	xa'ak'a'an
S035	C046	N.V.
S035	C047	N.V.
S035	C048	N.V.
S035	C049	séeb
S035	C050	k'áat
S035	C051	mee(n)t
S035	C052	N.V.
S036	C001	chúuj
S036	C002	jool
S036	C003	poom
S036	C004	pool
S036	C005	xéet'
S036	C006	bal
S036	C007	arux
S036	C008	p'urux
S036	C009	turix
S036	C010	jach
S036	C011	in
S036	C012	tya'al
S036	C013	léeyli'
S036	C014	kaláant
S036	C015	káan
S036	C016	láak'
S036	C017	ma'
S036	C018	ch'ejo'ot/ch'ejuun
S036	C019	N.V.
S036	C020	xeet'
S036	C021	sit'
S036	C022	na'ts'ul
S036	C023	N.V.
S036	C024	ch'uuy
S036	C025	k'ook'
S036	C026	k'umk'umil
S036	C027	otoch
S036	C028	leek
S036	C029	ch'uj
S036	C030	N.V.
S036	C031	k'éewel
S036	C032	xiiw
S036	C033	juuch'
S036	C034	kisin
S036	C035	káaj
S036	C036	N.V.
S036	C037	N.V.
S036	C038	N.V.
S036	C039	ka'ans
S036	C040	N.V.
S036	C041	k'uxub'
S036	C042	k'aabet
S036	C043	to'oxche'
S036	C044	kulen
S036	C045	xa'ak'a'an
S036	C046	wits
S036	C047	ba'ax
S036	C048	chich
S036	C049	séeb
S036	C050	taak
S036	C051	beet
S036	C052	páajtal
S037	C001	chúuj
S037	C002	jool
S037	C003	poom
S037	C004	jo'ol
S037	C005	xóot'
S037	C006	bal
S037	C007	alux
S037	C008	p'urux
S037	C009	tulix
S037	C010	táaj
S037	C011	in
S037	C012	tya'al
S037	C013	láayli'
S037	C014	kanáant
S037	C015	kéen
S037	C016	láak'
S037	C017	ma'
S037	C018	ch'uju'ut/ch'ujuun
S037	C019	N.V.
S037	C020	xeet'
S037	C021	sit'
S037	C022	na'ts'ul
S037	C023	tuut'
S037	C024	ch'uuy
S037	C025	k'ook'
S037	C026	k'umk'umil
S037	C027	otoch
S037	C028	leek
S037	C029	N.V.
S037	C030	kuuts
S037	C031	oot'
S037	C032	xiiw
S037	C033	sakam
S037	C034	kisin
S037	C035	jo'op'
S037	C036	ts'o'ok
S037	C037	jalbankunsaj
S037	C038	N.V.
S037	C039	na'aks
S037	C040	ke'el
S037	C041	k'uxub'
S037	C042	k'aabet
S037	C043	to'oxche'
S037	C044	kulen
S037	C045	xe'ek'
S037	C046	múul
S037	C047	N.V.
S037	C048	chich
S037	C049	séeb
S037	C050	taak
S037	C051	beet
S037	C052	páajtal
S038	C001	chúuj
S038	C002	jool
S038	C003	N.V.
S038	C004	pool
S038	C005	xóot'
S038	C006	mixba'al
S038	C007	alux
S038	C008	p'urux
S038	C009	tulix
S038	C010	táaj
S038	C011	in
S038	C012	tya'al
S038	C013	láayli'
S038	C014	kanáant
S038	C015	káan
S038	C016	N.V.
S038	C017	N.V.
S038	C018	kolonte'
S038	C019	wayúum
S038	C020	p'aay
S038	C021	sit'
S038	C022	na'ts'ul
S038	C023	tuut'
S038	C024	i'
S038	C025	k'ook'
S038	C026	k'umk'umil
S038	C027	taanaj
S038	C028	leek
S038	C029	k'u'
S038	C030	kuuts
S038	C031	oot'
S038	C032	xiiw
S038	C033	juuch'
S038	C034	kisin
S038	C035	káaj
S038	C036	ts'o'ok
S038	C037	jolbankunsaj
S038	C038	tikil
S038	C039	ka'ans
S038	C040	kaal
S038	C041	k'uxub'
S038	C042	k'aabet
S038	C043	takche'
S038	C044	kulen
S038	C045	N.V.
S038	C046	wits
S038	C047	ba'al
S038	C048	chich
S038	C049	séeb
S038	C050	taak
S038	C051	beet
S038	C052	páajtal
S039	C001	chúuj
S039	C002	jool
S039	C003	poom
S039	C004	pool
S039	C005	xéet'
S039	C006	bal
S039	C007	alux
S039	C008	nojoch u nak'
S039	C009	turix
S039	C010	táaj
S039	C011	in
S039	C012	tya'al
S039	C013	N.V.
S039	C014	kanáant
S039	C015	kéen
S039	C016	láak'
S039	C017	N.V.
S039	C018	ch'uju'ut/ch'ujuun
S039	C019	N.V.
S039	C020	xeet'
S039	C021	N.V.
S039	C022	N.V.
S039	C023	N.V.
[truncated: 6,165 more rows]

## Sheet: concepts
Concept_ID	Concept	Prompt	English
C001	squash	calabazo	squash
C002	hole	agujero	hole
C003	incense	incienso	incense
C004	head	su cabeza	your head
C005	piece	pedazo de piedra	piece of stone
C006	nothing	nada	nothing
C007	elf	duende	elf
C008	dick	panzón	dick
C009	dragon fly	libélula	dragon fly
C010	intensifier (adverbs)	muy arriba	very high
C011	my	mi papá	my father
C012	in order	para comer	in order to eat
C013	same	es lo mismo	it is the same
C014	protect	cuídate!	take care!
C015	when	cuando vengas vamos	when you come, we will go
C016	other	otro	other
C017	not	no te estoy obedeciendo	I do not obey you
C018	woodpecker	pájaro carpintero	woodpecker
C019	limette tree	una mata de huaya	a limette tree
C020	slice	dos rebanadas de queso	two slices of cheese
C021	grasshopper	saltamontes	grasshopper
C022	cockroach	cucaracha	cockroach
C023	parrot	lorito	parrot
C024	hawk	gavilán	hawk
C025	mocking bird	ruiseñor	mocking bird
C026	roadrunner	correcaminos	roadrunner
C027	home	su casa/hogar	your home
C028	tortilla gourd	mi recipiete para guardar tortillas	my tortilla gourd
C029	nest	el nido del pájaro	the bird's nest
C030	the wild turkeys	los pavos del monte	the wild turkeys
C031	skin (human)	mi pellejo	my skin
C032	herb	mi yerba	my herb
C033	dough	masa	dough
C034	devil	diablo	devil
C035	start	empecé a conversar	I started talking
C036	finish	ya lo aprendí	I have learnt it
C037	soften	lo suavicé	I softened it
C038	dry	la está secando el viento	the wind is drying it
C039	teach	estoy enseñando	I am teaching
C040	drunk	me estoy emborrachando	I am getting drunk
C041	annato shrub	achiote	annato shrub
C042	necessary	necessario	necessary
C043	wooden bar	tranca	wooden bar
C044	sit down	siéntate!	sit down
C045	scrambled	revuelto	scrambled
C046	hill	cerro de piedra	stone hill
C047	thing	allá es donde encontré esta cosa	that's where I found this thing
C048	hard	lo hace duro	s/he makes it hard
C049	quickly	lo hace rapido	s/he does it quickly
C050	want	quiere hacerlo	he wants to do it
C051	do	tiene que hacerlo	s/he must do it
C052	can	puede hacerlo	I can do it

## Sheet: variants
Concept_ID	Variant	Language
C001	chúuj	Maya
C001	k'úum	Maya
C002	jool	Maya
C002	joom	Maya
C003	ki bok buuts'	Maya
C003	poom	Maya
C003	estoraakej	Spanish
C003	inseensioj	Spanish
C004	jo'ol	Maya
C004	pool	Maya
C005	xéet'	Maya
C005	xóot'	Maya
C006	bal	Maya
C006	mixba'al	Maya
C007	alux	Maya
C007	arux	Maya
C008	nojoch u nak'	Maya
C008	p'urux	Maya
C008	polok	Maya
C008	paanson	Spanish
C008	táamboriino	Spanish
C009	tulix	Maya
C009	turix	Maya
C010	jach	Maya
C010	sen	Maya
C010	táaj	Maya
C010	máas	Spanish
C010	muy	Spanish
C011	i	Maya
C011	in	Maya
C011	mi	Spanish
C012	ti'il	Maya
C012	tya'al	Maya
C013	láayli'	Maya
C013	léeyli'	Maya
C014	kaláant	Maya
C014	kanáant	Maya
C015	chéen	Maya
C015	káan	Maya
C015	kéen	Maya
C015	kun	Maya
C015	áasta	Spanish
C015	kuaando	Spanish
C016	jeel	Maya
C016	láak'	Maya
C017	ma'	Maya
C017	mix	Maya
C018	ch'ejo'ot/ch'ejuun	Maya
C018	ch'ijoot	Maya
C018	ch'ojo'ot/ch'ojon	Maya
C018	ch'uju'ut/ch'ujuun	Maya
C018	kolonte'	Maya
C018	chiikoj	Spanish
C018	páajaroj carpinteeroj	Spanish
C019	wayam	Maya
C019	wayúum	Maya
C020	p'aay	Maya
C020	xeet'	Maya
C020	xóot'	Maya
C020	rebanaada	Spanish
C021	sáak'	Maya
C021	sit'	Maya
C021	chapuliin	Spanish
C021	griiyo	Spanish
C021	saltamoonte	Spanish
C022	k'uuruch	Maya
C022	na'ts'ul	Maya
C022	xooj	Maya
C022	kukaraachaj	Spanish
C023	k'ili'	Maya
C023	tuut'	Maya
C023	kotorro	Spanish
C023	looroj	Spanish
C024	ch'uuy	Maya
C024	i'	Maya
C024	koos	Maya
C024	gavilaan	Spanish
C025	k'ook'	Maya
C025	k'ool	Maya
C025	chiikoj	Spanish
C025	sinsontle	Spanish
C026	áalka'bel	Maya
C026	k'umk'umil	Maya
C026	p'u'uhuy	Maya
C026	kóorekamiinos	Spanish
C027	naj	Maya
C027	otoch	Maya
C027	taanaj	Maya
C028	joma'	Maya
C028	leek	Maya
C028	nuukulil	Maya
C029	ch'uj	Maya
C029	k'u'	Maya
C029	koloon	Spanish
C029	niido	Spanish
C030	kuuts	Maya
C030	tso'	Maya
C031	k'éewel	Maya
C031	oot'	Maya
C032	k'áax	Maya
C032	xiiw	Maya
C033	juuch'	Maya
C033	sakam	Maya
C034	k'asi ba'al	Maya
C034	kisin	Maya
C034	diaablo	Spanish
C035	chuun	Maya
C035	jo'op'	Maya
C035	káaj	Maya
C036	o'ok	Maya
C036	saan	Maya
C036	ts'o'ok	Maya
C037	jalbankunsaj	Maya
C037	jelbankunsaj	Maya
C037	jolbankunsaj	Maya
C037	suavekuntaj	Spanish
C038	tihil	Maya
C038	tikil	Maya
C039	ka'ans	Maya
C039	na'aks	Maya
C040	kaal	Maya
C040	ke'el	Maya
C041	k'uxub'	Maya
C041	kiwi'	Maya
C042	k'a'ana'an	Maya
C042	k'aabet	Maya
C043	takche'	Maya
C043	to'oxche'	Maya
C043	traankaj	Spanish
C044	kulen	Maya
C044	xéekt a baj	Maya
C045	xa'ak'a'an	Maya
C045	xe'ek'	Maya
C046	bu'utuun	Maya
C046	múul	Maya
C046	wits	Maya
C046	sero	Spanish
C047	ba'al	Maya
C047	ba'ax	Maya
C048	chich	Maya
C048	ts'u'uy	Maya
C049	péeka'an	Maya
C049	séeb	Maya
C050	k'áat	Maya
C050	taak	Maya
C051	beet	Maya
C051	mee(n)t	Maya
C052	beeytal	Maya
C052	páajtal	Maya

## Sheet: speakers
Speaker_ID	Location	Birthyear	Gender
S001	San Narciso	1961	M
S002	San Pedro	1937	F
S003	Becal	1931	M
S004	Becal	1958	M
S005	Becal	1962	M
S006	Becal	1946	M
S007	Becal	1947	M
S008	Becal	1945	M
S009	Becal	1963	M
S010	Chunhuás	1969	F
S011	Nunkiní	1972	M
S012	Ucum	1970	M
S013	Becal	1955	M
S014	Dzitnup	1977	F
S015	Becal	1955	M
S016	Becal	1956	M
S017	Campeche	1979	F
S018	Campeche	1986	F
S019	Campeche	1975	M
S020	Hopelch'en	1950	M
S021	Hopelch'en	1938	M
S022	Ich-Ek	1934	M
S023	Ich-Ek	1933	M
S024	Sahcabchen	1951	M
S025	Dzibalchen	1946	F
S026	Dzibalchen	1943	F
S027	Dzibalchen	1947	M
S028	Iturbide	1958	M
S029	Iturbide	1976	M
S030	Chunchintok	1947	M
S031	Xmaben	1921	M
S032	Xmaben	1966	M
S033	Pach Huitz	1970	M
S034	Bolonch'en	1954	M
S035	Bolonch'en	1938	F
S036	Chunyaxnik	1949	F
S037	Chencoh	1957	M
S038	Bolonch'en	1959	M
S039	San Luis	1943	M
S040	Tankuché	1932	M
S041	Tankuché	1930	M
S042	Naranjal	1962	F
S043	Chancah Veracruz	1969	M
S044	Naranjal	1942	F
S045	Naranjal	1973	F
S046	José María Morelos	1929	M
S047	José María Morelos	1936	M
S048	José María Morelos	1940	M
S049	José María Morelos	1981	F
S050	José María Morelos	1955	M
S051	José María Morelos	1977	F
S052	Tulum	1971	M
S053	Tulum	1983	M
S054	Tulum	1981	M
S055	Tulum	1950	M
S056	Tulum	1955	M
S057	Tulum	1953	M
S058	Tulum	1987	M
S059	Chun-Yah	1963	M
S060	Uh May	1971	M
S061	Uh May	1934	F
S062	X-Hazil	1966	M
S063	Yaxley	1964	M
S064	Bombahaltún	1962	F
S065	Cenote Azul	1973	F
S066	Chicán	1954	M
S067	Chicán	1941	M
S068	Tekax	1953	F
S069	Colonia Yucatán	1951	M
S070	Dzalbay	1935	M
S071	Ek-Balam	1965	M
S072	Ek-Balam	1961	M
S073	Hunucmá	1948	M
S074	Hunucmá	1947	M
S075	Hunucmá	1968	F
S076	Hunucmá	1973	F
S077	Kancabdzonot	1937	M
S078	Kimbilá	1956	F
S079	Kimbilá	1952	M
S080	Kimbilá	1941	F
S081	Kimbilá	1936	M
S082	Citilcum	1935	M
S083	Citilcum	1938	M
S084	Citilcum	1948	F
S085	Bokobá	1942	M
S086	Izamal	1950	F
S087	Izamal	1945	M
S088	Kinil	1949	M
S089	Kopte'	1958	F
S090	Kopte'	1934	F
S091	Kopte'	1932	M
S092	Tanyá	1934	M
S093	Motul	1930	M
S094	San Pedro Chacabal	1960	M
S095	Timul	1940	M
S096	Mucel	1950	M
S097	Nuevo Tezoco	1949	M
S098	Nuevo Tezoco	1953	M
S099	Pixyá	1954	M
S100	Pixyá	1963	F
S101	Yalcobá	1929	M
S102	Sahcabá	1971	F
S103	Motul	1953	F
S104	Sahcabá	1973	F
S105	Sahcabá	1974	F
S106	San Arturo	1946	M
S107	Nahbalam	1975	F
S108	Sisbichén	1972	M
S109	Tecoh	1922	M
S110	Telchaquillo	1951	M
S111	Telchaquillo	1960	F
S112	Tepich Carrillo	1961	M
S113	Texán de Palomeque	1946	M
S114	Texán de Palomeque	1989	F
S115	Texán de Palomeque	1985	F
S116	Texán de Palomeque	1951	M
S117	Timucuy	1925	M
S118	Timucuy	1944	M
S119	Timucuy	1946	F
S120	Timucuy	1943	F
S121	Timucuy	1933	F
S122	Tixkokob	1962	M
S123	Tixkokob	1960	M
S124	Tixhualatún	1965	F
S125	Tixhualatún	1947	M
S126	Pixoy	1923	M
S127	Pixoy	1956	M
S128	Ebtun	1956	M
S129	Ebtun	1951	M
S130	Valladolid	1941	F
S131	Xocén	1955	M
S132	Yaxché	1928	M
S133	X-Kanchakán	1974	F
S134	X-Kanchakán	1969	F
S135	Yaxhachén	1976	F
S136	Yaxhachén	1948	M
S137	Yaxunah	1906	M
S138	Yaxunah	1936	M
S139	Yokdzonot Presentado	1971	F
S140	Yokdzonot Presentado	1935	M
S141	Peto	1967	M
S142	Valladolid	1973	F
S143	Yalcobá	1972	M
S144	Yalcobá	1972	M
S145	Yalcobá	1972	F
S146	Chichimilá	1968	F
S147	Valladolid	1980	F
S148	Felipe Carrillo Puerto	1936	M
S149	K'opch'en	1965	M
S150	Patchacan	1949	F
S151	San Pedro	1942	F
S152	Chan Ch'en	1964	F
S153	Isla Arena	1966	F
S154	Lerma	1941	M
S155	Lerma	1930	F
S156	Lerma	1935	M
S157	Lerma	1943	M

## Sheet: locations
Location_ID	Location	Latitude	Longitude	Pop.size	Ind.size
L001	San Pedro	18.3395	-88.4952	11746	587
L002	San Narciso	18.305	-88.5215	2423	484
L003	Patchacan	18.4032	-88.4733	1373	274
L004	Chan Ch'en	18.4405	-88.4275	715	143
L005	Pach Huitz	19.149	-89.2491	266	230
L006	Xmaben	19.2358	-89.3144	1228	1025
L007	Ucum	19.243	-89.335	2019	1522
L008	Chunchintok	19.361	-89.581	1086	851
L009	San Luis	19.7412	-89.8471	641	207
L010	Chencoh	19.4231	-89.8074	477	324
L011	Dzibalchen	19.4584	-89.7319	2340	803
L012	Iturbide	19.5791	-89.6019	3198	1420
L013	Ich-Ek	19.7331	-89.9672	970	432
L014	Hopelch'en	19.7476	-89.8446	7295	1816
L015	Lerma	19.7923	-90.5994	8281	185
L016	Campeche	19.801	-90.4892	220389	8598
L017	Bolonch'en	20.0044	-89.747	3975	2150
L018	Chunyaxnik	20.0785	-89.8101	364	146
L019	Dzitnup	20.185	-90.1091	891	639
L020	Chunhuás	20.2671	-90.1782	401	355
L021	Sahcabchen	20.3006	-90.1335	450	86
L022	Tankuché	20.5077	-90.2422	1006	608
L023	Nunkiní	20.4004	-90.15	5859	4532
L024	Becal	20.4432	-90.031	6511	2134
L025	Isla Arena	20.7038	-90.4387	754	85
L026	Uh May	19.4172	-88.0502	480	366
L027	K'opch'en	19.3749	-88.1526	513	464
L028	X-Hazil	19.3926	-88.0767	1422	1127
L029	Chancah Veracruz	19.4934	-87.9947	416	354
L030	Felipe Carrillo Puerto	19.5801	-88.0479	25744	9904
L031	Chun-Yah	20.1018	-87.9266	780	702
L032	José María Morelos	19.7513	-88.7134	11750	4341
L033	Yaxley	19.7683	-88.1993	600	559
L034	Tulum	20.2131	-87.4747	18233	3747
L035	Tepich Carrillo	20.2407	-88.2571	914	395
L036	Naranjal	20.804	-87.4775	754	678
L037	Yaxhachén	20.0532	-89.5652	1633	1488
L038	Bombahaltún	20.059	-89.423	44	42
L039	Ek-Balam	20.893	-88.1456	569	486
L040	Tixhualatún	20.1794	-88.8868	383	348
L041	Peto	20.1242	-88.9269	19821	10843
L042	Kinil	20.3241	-89.1364	1127	1067
L043	Chicán	20.3397	-89.1582	624	547
L044	Kimbilá	20.9348	-89.1248	3633	2419
L045	Yaxunah	20.5407	-88.6762	617	540
L046	Xocén	20.598	-88.1641	2407	2220
L047	X-Kanchakán	20.6263	-89.5023	1593	1323
L048	Pixyá	20.6424	-89.4143	930	842
L049	Sahcabá	20.7918	-89.1814	1922	1625
L050	Nahbalam	20.9461	-87.9892	2196	1792
L051	Sisbichén	20.827	-87.922	1747	1597
L052	Kancabdzonot	20.5568	-88.7133	963	810
L053	Mucel	20.895	-87.8386	952	858
L054	Texán de Palomeque	20.9459	-89.8288	3264	2543
L055	Yokdzonot Presentado	20.9538	-87.864	490	422
L056	Chichimilá	20.6434	-88.2151	5528	4481
L057	Telchaquillo	20.6936	-89.4659	1385	883
L058	Ebtun	20.6657	-88.2578	966	742
L059	Valladolid	20.6909	-88.201	48973	16120
L060	Pixoy	20.7163	-88.2633	1054	881
L061	Yaxché	20.73	-88.5474	114	101
L062	Tecoh	20.7426	-89.4747	9134	3285
L063	Yalcobá	20.7905	-88.0382	2808	2520
L064	Timucuy	20.8109	-89.5163	3872	3067
L065	Dzalbay	20.8347	-88.0529	552	496
L066	Izamal	20.9347	-89.0219	16195	3628
L067	Citilcum	20.9515	-89.1195	2247	972
L068	Tixkokob	21.0014	-89.3958	10968	1109
L069	Hunucmá	21.024	-89.883	24910	3829
L070	Kopte'	21.0561	-89.2315	556	269
L071	San Pedro Chacabal	21.1352	-89.1924	765	672
L072	Motul	21.0996	-89.2837	23240	4358
L073	Tanyá	21.1107	-89.2529	879	337
L074	Colonia Yucatán	21.2125	-87.7251	1264	384
L075	San Arturo	21.267	-87.5364	56	38
L076	Nuevo Tezoco	21.3103	-87.5605	181	129
L077	Timul	21.1904	-89.3914	943	278
L078	Bokobá	21.0073	-89.1806	2052	764
L079	Cenote Azul	21.2767	-87.7188	214	74
L080	Tekax	20.2059	-89.285	25751	11345

## Sheet: maplabels
class	type	x	y	label	xend	yend
states	text	-88.6	21.1	YUC
states	text	-88.6	18.8	QR
states	text	-89.4	18.8	CAM
areas	text	-89.6	21.2	Metropolitan
areas	text	-90.15	19.99	Camino
areas	text	-90.15	19.86	Real
areas	text	-88.1	21.2	Northeast
areas	text	-88.7	20.8	Agave fields
areas	text	-89.8	19.2	Los Chenes
areas	text	-89.1	20	Center
areas	text	-88.3	18.2	Belize
cities	text	-90.2	19.5	Campeche
cities	text	-88.7	19.5	F. Carrillo Puerto
cities	text	-89.9	21.5	Hunucmá
cities	text	-89.3	21.5	Motul
cities	text	-88.9	19.85	Peto
cities	text	-89.25	19.95	Tekax
cities	text	-87.47	20.5	Tulum
cities	text	-88.25	21.3	Valladolid
cities	segment	-90.5	19.77	Campeche	-90.2	19.6
cities	segment	-88.1	19.6	F. Carrillo Puerto	-88.25	19.56
cities	segment	-89.9	21	Hunucmá	-90	21.4
cities	segment	-89.3	21.1	Motul	-89.3	21.4
cities	segment	-88.9	20.1	Peto	-88.9	19.9
cities	segment	-89.25	20.2	Tekax	-89.25	20
cities	segment	-87.47	20.2	Tulum	-87.47	20.4
cities	segment	-88.25	20.7	Valladolid	-88.25	21.2
states2	text	-88.55	21.3	YUC
states2	text	-87.85	19	QR
states2	text	-89.8	18.9	CAM
cities2	text	-90.8	20.2	Campeche
cities2	text	-87	19.7	Peto
cities2	text	-88.25	21.8	Valladolid
cities2	text	-89.6	21.8	Merida
cities2	segment	-90.7	20.1	Campeche	-90.5	19.8
cities2	segment	-87	19.8	Peto	-88.9	19.9
cities2	segment	-88.25	20.7	Valladolid	-88.25	21.7
cities2	segment	-89.6	20.9	Merida	-89.6	21.7

## Sheet: notes
Sheet	Column	Content	Comments
forms	Speaker_ID	speaker identifier
forms	Concept_ID	concept identifier
forms	Variant	variant produced for the concept at issue by the speaker at issue
concepts	Concept_ID	unique identifier of the sample concepts
concepts	Concept	target concept
concepts	Prompt	Spanish prompt used for eliciting the concept
concepts	English	English translation of the Spanish prompt
variants	Concept_ID	unique identifier of the sample concepts
variants	Variant	variant occurring as lexicalization of the concept at issue
variants	Language	origin of the variant: Maya or Spanish
speakers	Speaker_ID	unique identifier of speaker
speakers	Location	name of the speaker’s location
speakers	Birthyear	year of birth of the speaker
speakers	Gender	male (M) or female (F)
locations	Location_ID	unique identifier of the sample location
locations	Location	name of location
locations	Latitude	Latitude of the location (based on googlemaps)
locations	Longitude	Longitude of the location (based on googlemaps)
locations	Pop.size	Population size of the location, based on the available census data	Mexico: INEGI, Censo de Población y Vivienda 2010; available at https://www.inegi.org.mx/programas/ccpv/2010/; Data from POBTOT (Total population) per location. Belize: Statistical Institute of Belize, Population and Housing Census 2010, available at http://sib.org.bz/census-data/; Total numbers per location.
locations	Ind.size	Size of the indigenous population of the location	Mexican: INEGI, Censo de Población y Vivienda 2010; available at https://www.inegi.org.mx/programas/ccpv/2010/; Data from P3YM_HLI (population from 3 to 130 years old, speaking an indigenous language) per location; Belize: the % of Yucatec Mayan speakers is not split per location in the Census; based on expert knowledge, we estimated 20% for small municipalities and 5% for large municipalities in…
